# Supplementary material for: Dichloridobis(N,N,N′,N′-tetra­methyl­thio­urea-κS)mercury(II)
Source: Acta Crystallogr Sect E Struct Rep Online. 2010 Jul 17;66(Pt 8):m952. doi: 10.1107/S1600536810028138 (PMC3007291; doi:10.1107/S1600536810028138)
Supplement: Supplementary file 1 [file e-66-0m952-sup1.cif]

##############################################################################
###                                                                        ###
###        Electronic paper (Acta Crystallographica Section E)             ###
###                                                                        ###
##############################################################################
#                                                                            #
# This CIF contains the data in a paper accepted for publication in Acta     #
# Crystallographica Section E. It conforms to the requirements of Notes      #
# for Authors for Section E, and has been peer reviewed under the auspices   #
# of the IUCr Commission on Journals.                                        #
#                                                                            #
# Full details of the Crystallographic Information File format               #
# are given in the paper "The Crystallographic Information File (CIF):       #
# a New Standard Archive File for Crystallography" by S. R. Hall, F. H.      #
# Allen and I. D. Brown [Acta Cryst. (1991), A47, 655-685].                  #
#                                                                            #
# The current version of the core CIF dictionary is obtainable from          #
# ftp://ftp.iucr.org/pub/cif_core.dic. The current version number is 2.4.    #
#                                                                            #
# Software is freely available for graphical display of the structure(s) in  #
# this CIF.  For information consult the CIF home page http://www.iucr.org/  #
# cif/home.html                                                              #
#                                                                            #
# This file may be used for bona fide research purposes within the           #
# scientific community so long as proper attribution is given to the journal # 
# article from which it was obtained.                                        #
#                                                                            #
##############################################################################
                                             
data_I
_audit_creation_method     SHELXL-97
_chemical_name_systematic
;
Dichloridobis(<i>N</i>,<i>N</i>,<i>N</i>',<i>N</i>'-tetramethylthiourea-
\k<i>S</i>)mercury(II)
;
_chemical_name_common     ?
_chemical_formula_moiety     'C10 H24 Cl2 Hg N4 S2'
_chemical_formula_sum     'C10 H24 Cl2 Hg N4 S2'
_chemical_formula_iupac     '[Hg Cl2 (C5 H12 N2 S)2]'
_chemical_formula_weight     535.94
_chemical_melting_point     ?
_symmetry_cell_setting     monoclinic
_symmetry_space_group_name_H-M     'C 2/c'
_symmetry_space_group_name_Hall     '-C 2yc'
loop_
    _symmetry_equiv_pos_as_xyz
    'x, y, z'
    'x, -y, z+1/2'
    'x+1/2, y+1/2, z'
    'x+1/2, -y+1/2, z+1/2'
    '-x, -y, -z'
    '-x, y, -z-1/2'
    '-x+1/2, -y+1/2, -z'
    '-x+1/2, y+1/2, -z-1/2'
_cell_length_a     18.7418(12)
_cell_length_b     9.5920(6)
_cell_length_c     13.5177(9)
_cell_angle_alpha     90.00
_cell_angle_beta     130.8340(10)
_cell_angle_gamma     90.00
_cell_volume     1838.6(2)
_cell_formula_units_Z     4
_cell_measurement_reflns_used     12167
_cell_measurement_theta_min     2.56
_cell_measurement_theta_max     28.29
_cell_measurement_temperature     293(2)
_exptl_crystal_description     colourless
_exptl_crystal_colour     plate
_exptl_crystal_size_max     0.29
_exptl_crystal_size_mid     0.24
_exptl_crystal_size_min     0.11
_exptl_crystal_density_diffrn     1.936
_exptl_crystal_density_meas     ?
_exptl_crystal_density_method     'not measured'
_exptl_crystal_F_000     1032
_exptl_absorpt_coefficient_mu     8.882
_exptl_absorpt_correction_type     multi-scan
_exptl_absorpt_process_details     '(SADABS; Sheldrick, 1996)'
_exptl_absorpt_correction_T_min     0.1827
_exptl_absorpt_correction_T_max     0.4416
_exptl_special_details
;
;
_diffrn_ambient_temperature     293(2)
_diffrn_radiation_type     MoK\a
_diffrn_radiation_wavelength     0.71073
_diffrn_radiation_source     'normal-focus sealed tube'
_diffrn_radiation_monochromator     graphite
_diffrn_measurement_device_type     'Bruker SMART APEX area detector'
_diffrn_measurement_method     '\w'
_diffrn_detector_area_resol_mean     ?
_diffrn_reflns_number     12167
_diffrn_reflns_av_R_equivalents     0.0308
_diffrn_reflns_av_sigmaI/netI     0.0212
_diffrn_reflns_theta_min     2.56
_diffrn_reflns_theta_max     28.29
_diffrn_reflns_theta_full     28.29
_diffrn_measured_fraction_theta_max     1.000
_diffrn_measured_fraction_theta_full     1.000
_diffrn_reflns_limit_h_min     -24
_diffrn_reflns_limit_h_max     24
_diffrn_reflns_limit_k_min     -12
_diffrn_reflns_limit_k_max     12
_diffrn_reflns_limit_l_min     -18
_diffrn_reflns_limit_l_max     18
_diffrn_standards_number     0
_diffrn_standards_interval_count     .
_diffrn_standards_interval_time     .
_diffrn_standards_decay_%     ?
_refine_special_details
;
Refinement of <i>F</i>^2^ against ALL reflections. The weighted <i>R</i>-factor
<i>wR</i> and goodness of fit <i>S</i> are based on <i>F</i>^2^, conventional
<i>R</i>-factors <i>R</i> are based on <i>F</i>, with <i>F</i> set to zero for
negative <i>F</i>^2^. The threshold expression of <i>F</i>^2^ >
\s(<i>F</i>^2^) is used only for calculating <i>R</i>-factors(gt) <i>etc</i>.
and is not relevant to the choice of reflections for refinement.
<i>R</i>-factors based on <i>F</i>^2^ are statistically about twice as large
as those based on <i>F</i>, and <i>R</i>- factors based on ALL data will be
even larger.
;
_reflns_number_total     2281
_reflns_number_gt     2103
_reflns_threshold_expression     I>2sigma(I)
_refine_ls_structure_factor_coef     Fsqd
_refine_ls_matrix_type     full
_refine_ls_R_factor_all     0.0225
_refine_ls_R_factor_gt     0.0195
_refine_ls_wR_factor_gt     0.0392
_refine_ls_wR_factor_ref     0.0401
_refine_ls_goodness_of_fit_ref     1.070
_refine_ls_restrained_S_all     1.070
_refine_ls_number_reflns     2281
_refine_ls_number_parameters     92
_refine_ls_number_restraints     0
_refine_ls_hydrogen_treatment     constr
_refine_ls_weighting_scheme     calc
_refine_ls_weighting_details
         'calc w=1/[\s^2^(Fo^2^)+(0.0109P)^2^+2.5249P] where P=(Fo^2^+2Fc^2^)/3'
_atom_sites_solution_hydrogens     geom
_atom_sites_solution_primary     direct
_atom_sites_solution_secondary     difmap
_refine_ls_shift/su_max     0.002
_refine_ls_shift/su_mean     0.000
_refine_diff_density_max     0.723
_refine_diff_density_min     -0.790
_refine_ls_extinction_method     'SHELXL97 (Sheldrick, 2008)'
_refine_ls_extinction_coef     0.00244(8)
_refine_ls_extinction_expression
                                  'Fc^*^=kFc[1+0.001xFc^2^\l^3^/sin(2\q)]^-1/4^'
loop_
    _atom_type_symbol
    _atom_type_description
    _atom_type_scat_dispersion_real
    _atom_type_scat_dispersion_imag
    _atom_type_scat_source
    'C' 'C' 0.0033 0.0016
                         'International Tables Vol C Tables 4.2.6.8 and 6.1.1.4'
    'H' 'H' 0.0000 0.0000
                         'International Tables Vol C Tables 4.2.6.8 and 6.1.1.4'
    'N' 'N' 0.0061 0.0033
                         'International Tables Vol C Tables 4.2.6.8 and 6.1.1.4'
    'S' 'S' 0.1246 0.1234
                         'International Tables Vol C Tables 4.2.6.8 and 6.1.1.4'
    'Cl' 'Cl' 0.1484 0.1585
                         'International Tables Vol C Tables 4.2.6.8 and 6.1.1.4'
    'Hg' 'Hg' -2.3894 9.2266
                         'International Tables Vol C Tables 4.2.6.8 and 6.1.1.4'
_computing_data_collection     'SMART (Bruker, 2008)'
_computing_cell_refinement     'SAINT (Bruker, 2008)'
_computing_data_reduction     'SAINT (Bruker, 2008)'
_computing_structure_solution     'SHELXS97 (Sheldrick, 2008)'
_computing_structure_refinement     'SHELXL97 (Sheldrick, 2008)'
_computing_molecular_graphics     'SHELXTL (Sheldrick, 2008)'
_computing_publication_material     'SHELXTL (Sheldrick, 2008)'
loop_
    _atom_site_type_symbol
    _atom_site_label
    _atom_site_fract_x
    _atom_site_fract_y
    _atom_site_fract_z
    _atom_site_U_iso_or_equiv
    _atom_site_adp_type
    _atom_site_calc_flag
    _atom_site_refinement_flags
    _atom_site_occupancy
    _atom_site_disorder_assembly
    _atom_site_disorder_group
    Hg Hg1 1.0000 0.703186(17) 0.2500 0.04539(7) Uani d S 1 . .
    Cl Cl1 1.14323(5) 0.55933(9) 0.34397(8) 0.0591(2) Uani d . 1 . .
    S S1 1.02994(5) 0.83371(9) 0.43697(7) 0.04983(18) Uani d . 1 . .
    N N1 0.91286(18) 0.7622(3) 0.4747(3) 0.0482(6) Uani d . 1 . .
    N N2 0.84430(16) 0.8798(3) 0.2830(2) 0.0488(6) Uani d . 1 . .
    C C1 0.92029(18) 0.8240(3) 0.3933(3) 0.0367(5) Uani d . 1 . .
    C C2 0.8466(3) 0.8103(4) 0.4900(4) 0.0704(10) Uani d . 1 . .
    H H2A 0.8192 0.8971 0.4446 0.106 Uiso calc R 1 . .
    H H2B 0.8793 0.8232 0.5812 0.106 Uiso calc R 1 . .
    H H2C 0.7977 0.7421 0.4542 0.106 Uiso calc R 1 . .
    C C3 0.9842(3) 0.6647(4) 0.5756(4) 0.0769(11) Uani d . 1 . .
    H H3A 1.0131 0.6182 0.5468 0.115 Uiso calc R 1 . .
    H H3B 0.9549 0.5970 0.5914 0.115 Uiso calc R 1 . .
    H H3C 1.0313 0.7149 0.6548 0.115 Uiso calc R 1 . .
    C C4 0.7491(2) 0.8240(5) 0.2114(4) 0.0802(12) Uani d . 1 . .
    H H4A 0.7531 0.7329 0.2441 0.120 Uiso calc R 1 . .
    H H4B 0.7174 0.8179 0.1200 0.120 Uiso calc R 1 . .
    H H4C 0.7144 0.8847 0.2231 0.120 Uiso calc R 1 . .
    C C5 0.8518(3) 0.9798(4) 0.2094(4) 0.0774(11) Uani d . 1 . .
    H H5A 0.9121 1.0250 0.2669 0.116 Uiso calc R 1 . .
    H H5B 0.8027 1.0483 0.1711 0.116 Uiso calc R 1 . .
    H H5C 0.8454 0.9323 0.1414 0.116 Uiso calc R 1 . .
loop_
    _atom_site_aniso_label
    _atom_site_aniso_U_11
    _atom_site_aniso_U_22
    _atom_site_aniso_U_33
    _atom_site_aniso_U_12
    _atom_site_aniso_U_13
    _atom_site_aniso_U_23
    Hg1 0.05014(10) 0.04849(10) 0.05259(11) 0.000 0.04018(9) 0.000
    Cl1 0.0519(4) 0.0599(5) 0.0652(5) 0.0126(3) 0.0381(4) 0.0065(4)
    S1 0.0386(3) 0.0716(5) 0.0453(4) -0.0091(3) 0.0300(3) -0.0142(3)
    N1 0.0611(15) 0.0488(13) 0.0566(14) 0.0005(11) 0.0480(13) 0.0002(11)
    N2 0.0439(13) 0.0560(15) 0.0465(13) 0.0051(11) 0.0295(11) 0.0020(11)
    C1 0.0415(13) 0.0364(13) 0.0415(13) -0.0023(10) 0.0312(12) -0.0061(10)
    C2 0.085(2) 0.081(3) 0.092(3) -0.011(2) 0.078(2) -0.014(2)
    C3 0.098(3) 0.070(2) 0.076(2) 0.015(2) 0.063(2) 0.024(2)
    C4 0.0387(17) 0.116(3) 0.070(2) -0.0013(18) 0.0292(17) -0.015(2)
    C5 0.088(3) 0.081(3) 0.069(2) 0.027(2) 0.054(2) 0.029(2)
_geom_special_details
;
All e.s.d.'s (except the e.s.d. in the dihedral angle between two l.s. planes)
are estimated using the full covariance matrix. The cell e.s.d.'s are taken
into account individually in the estimation of e.s.d.'s in distances, angles
and torsion angles; correlations between e.s.d.'s in cell parameters are only
used when they are defined by crystal symmetry. An approximate (isotropic)
treatment of cell e.s.d.'s is used for estimating e.s.d.'s involving l.s.
planes.
;
loop_
    _geom_bond_atom_site_label_1
    _geom_bond_atom_site_label_2
    _geom_bond_site_symmetry_2
    _geom_bond_distance
    _geom_bond_publ_flag
    Hg1 Cl1 6_756 2.5028(8) ?
    Hg1 Cl1 . 2.5028(8) y
    Hg1 S1 . 2.5329(7) y
    Hg1 S1 6_756 2.5329(7) ?
    S1 C1 . 1.730(3) ?
    N1 C1 . 1.336(3) ?
    N1 C2 . 1.460(4) ?
    N1 C3 . 1.461(4) ?
    N2 C1 . 1.327(3) ?
    N2 C5 . 1.453(4) ?
    N2 C4 . 1.466(4) ?
    C2 H2A . 0.9600 ?
    C2 H2B . 0.9600 ?
    C2 H2C . 0.9600 ?
    C3 H3A . 0.9600 ?
    C3 H3B . 0.9600 ?
    C3 H3C . 0.9600 ?
    C4 H4A . 0.9600 ?
    C4 H4B . 0.9600 ?
    C4 H4C . 0.9600 ?
    C5 H5A . 0.9600 ?
    C5 H5B . 0.9600 ?
    C5 H5C . 0.9600 ?
loop_
    _geom_angle_atom_site_label_1
    _geom_angle_atom_site_label_2
    _geom_angle_atom_site_label_3
    _geom_angle_site_symmetry_1
    _geom_angle_site_symmetry_3
    _geom_angle
    _geom_angle_publ_flag
    Cl1 Hg1 Cl1 6_756 . 113.08(4) ?
    Cl1 Hg1 S1 6_756 . 104.08(3) ?
    Cl1 Hg1 S1 . . 107.56(3) ?
    Cl1 Hg1 S1 6_756 6_756 107.56(3) ?
    Cl1 Hg1 S1 . 6_756 104.08(3) ?
    S1 Hg1 S1 . 6_756 120.75(4) ?
    C1 S1 Hg1 . . 101.20(9) ?
    C1 N1 C2 . . 122.2(3) ?
    C1 N1 C3 . . 121.9(3) ?
    C2 N1 C3 . . 114.4(3) ?
    C1 N2 C5 . . 121.5(3) ?
    C1 N2 C4 . . 122.9(3) ?
    C5 N2 C4 . . 114.2(3) ?
    N2 C1 N1 . . 119.5(2) ?
    N2 C1 S1 . . 121.6(2) ?
    N1 C1 S1 . . 118.9(2) ?
    N1 C2 H2A . . 109.5 ?
    N1 C2 H2B . . 109.5 ?
    H2A C2 H2B . . 109.5 ?
    N1 C2 H2C . . 109.5 ?
    H2A C2 H2C . . 109.5 ?
    H2B C2 H2C . . 109.5 ?
    N1 C3 H3A . . 109.5 ?
    N1 C3 H3B . . 109.5 ?
    H3A C3 H3B . . 109.5 ?
    N1 C3 H3C . . 109.5 ?
    H3A C3 H3C . . 109.5 ?
    H3B C3 H3C . . 109.5 ?
    N2 C4 H4A . . 109.5 ?
    N2 C4 H4B . . 109.5 ?
    H4A C4 H4B . . 109.5 ?
    N2 C4 H4C . . 109.5 ?
    H4A C4 H4C . . 109.5 ?
    H4B C4 H4C . . 109.5 ?
    N2 C5 H5A . . 109.5 ?
    N2 C5 H5B . . 109.5 ?
    H5A C5 H5B . . 109.5 ?
    N2 C5 H5C . . 109.5 ?
    H5A C5 H5C . . 109.5 ?
    H5B C5 H5C . . 109.5 ?
loop_
    _geom_hbond_atom_site_label_D
    _geom_hbond_atom_site_label_H
    _geom_hbond_atom_site_label_A
    _geom_hbond_site_symmetry_A
    _geom_hbond_distance_DH
    _geom_hbond_distance_HA
    _geom_hbond_distance_DA
    _geom_hbond_angle_DHA
    _geom_hbond_publ_flag
    C2 H2A N2 . 0.96 2.52 2.849(6) 100 y
    C3 H3A S1 . 0.96 2.68 2.996(6) 100 y
    C5 H5A S1 . 0.96 2.62 3.024(5) 105 y
data_global
_journal_date_recd_electronic     2010-07-08
_journal_date_accepted     2010-07-14
_journal_name_full     'Acta Crystallographica, Section E'
_journal_year     2010
_journal_volume     66
_journal_issue      8
_journal_page_first     m952
_journal_page_last     m952
_journal_paper_category     QM
_journal_coeditor_code     WM2376
_publ_contact_author_name     'Saeed Ahmad'
_publ_contact_author_address
;
Department of Chemistry, University of Engineering and Technology, Lahore
 54890, Pakistan
;
_publ_contact_author_email     'saeed_a786@hotmail.com'
_publ_contact_author_fax     '-'
_publ_contact_author_phone     '+92-333-5248570'
_publ_section_title
;\
Dichloridobis(<i>N</i>,<i>N</i>,<i>N</i>',<i>N</i>'-tetramethylthiourea-\
\k<i>S</i>)mercury(II)
;
loop_
    _publ_author_name
    _publ_author_footnote
    _publ_author_address
    'Nawaz, Sidra' .
;
Department of Chemistry, University of Engineering and Technology, Lahore 54890,
Pakistan
;
    'Sadaf, Haseeba' .
;
Department of Chemistry, University of Engineering and Technology, Lahore 54890,
Pakistan
;
    'Fettouhi, Mohammed' .
;
Department of Chemistry, King Fahd University of Petroleum and Minerals
Dhahran 31261, Saudi Arabia
;
    'Fazal, Atif' .
;
Department of Chemistry, King Fahd University of Petroleum and Minerals
Dhahran 31261, Saudi Arabia
;
    'Ahmad, Saeed' .
;
Department of Chemistry, University of Engineering and Technology, Lahore 54890,
Pakistan
;
