# Supplementary material for: Dichloridobis(N,N,N′,N′-tetra­methyl­thio­urea-κS)mercury(II)
Source: Acta Crystallogr Sect E Struct Rep Online. 2010 Jul 17;66(Pt 8):m952. doi: 10.1107/S1600536810028138 (PMC3007291; doi:10.1107/S1600536810028138)
Supplement: Supplementary file 2 [file e-66-0m952-Isup2.hkl]

# 
# h,k,l, Fc-squared, Fo-squared, sigma(Fo-squared) and status flag 
# 
data_I
_shelx_title ' FS411 in C2/c' 
_shelx_refln_list_code          4 
_shelx_F_calc_maximum      399.53 
_exptl_crystal_F_000      1032.00 
_reflns_d_resolution_high  0.7498 
 
loop_ 
 _symmetry_equiv_pos_as_xyz 
 'x, y, z' 
 'x, -y, z+1/2' 
 'x+1/2, y+1/2, z' 
 'x+1/2, -y+1/2, z+1/2' 
 '-x, -y, -z' 
 '-x, y, -z-1/2' 
 '-x+1/2, -y+1/2, -z' 
 '-x+1/2, y+1/2, -z-1/2' 
 
_cell_length_a    18.7418 
_cell_length_b     9.5920 
_cell_length_c    13.5177 
_cell_angle_alpha  90.000 
_cell_angle_beta  130.834 
_cell_angle_gamma  90.000 
 
_shelx_F_squared_multiplier     1.000 
 
loop_ 
 _refln_index_h 
 _refln_index_k 
 _refln_index_l 
 _refln_F_squared_calc 
 _refln_F_squared_meas 
 _refln_F_squared_sigma 
 _refln_observed_status 
   2   0   0   131932.31   123535.20   1751.93 o 
   4   0   0    39808.56    40252.58    574.09 o 
   6   0   0    92990.27    91947.13   1298.20 o 
   8   0   0    51621.26    53042.72    763.05 o 
  10   0   0     3586.45     3698.72    103.73 o 
  12   0   0    10961.52    10917.96    231.30 o 
  14   0   0     5622.79     5841.75    175.43 o 
  16   0   0      432.67      458.04     57.26 o 
  18   0   0       50.65      -16.78     91.80 o 
   1   1   0     2119.39     2466.15     39.36 o 
   3   1   0     3006.71     2633.69     37.82 o 
   5   1   0     2462.58     2308.91     35.37 o 
   7   1   0     7581.27     7176.34     94.00 o 
   9   1   0     3300.93     3345.53     58.34 o 
  11   1   0      211.15      200.15     25.80 o 
  13   1   0     1432.74     1259.82     57.60 o 
  15   1   0     1518.97     1466.51     57.19 o 
  17   1   0      192.91      177.57     36.67 o 
   0   2   0    94066.90    90724.19   3264.09 o 
   2   2   0    96949.67   100758.09   1709.76 o 
   4   2   0    95537.36    95773.17   1184.47 o 
   6   2   0    11153.80    10722.03    150.83 o 
   8   2   0    12292.03    12383.03    153.28 o 
  10   2   0    16780.52    16727.33    222.30 o 
  12   2   0     7889.84     7984.55    135.65 o 
  14   2   0      814.59      672.09     45.45 o 
  16   2   0      974.05      916.58     76.53 o 
  18   2   0      464.06      424.80     47.77 o 
   1   3   0     6062.34     6148.74     81.91 o 
   3   3   0    36514.88    36901.53    405.85 o 
   5   3   0    27386.30    28096.30    293.48 o 
   7   3   0    11428.19    11514.13    141.80 o 
   9   3   0    15931.83    16353.53    200.25 o 
  11   3   0    10310.73    10487.91    143.87 o 
  13   3   0     4006.97     4008.49     95.59 o 
  15   3   0     2982.45     3107.51     89.06 o 
  17   3   0     2434.29     2506.97     86.84 o 
   0   4   0     2578.80     2438.76     63.09 o 
   2   4   0     3408.43     3272.67     55.48 o 
   4   4   0      758.93      734.31     30.19 o 
   6   4   0      618.79      502.02     31.03 o 
   8   4   0     2609.26     2625.06     49.09 o 
  10   4   0     2813.46     2467.93     63.18 o 
  12   4   0      839.31      753.37     57.53 o 
  14   4   0     1037.23      847.54     52.13 o 
  16   4   0      676.73      522.13     48.79 o 
   1   5   0    17629.15    17650.25    199.10 o 
   3   5   0    32551.89    33686.63    382.77 o 
   5   5   0    27936.46    28759.10    332.87 o 
   7   5   0    16636.84    17268.22    213.63 o 
   9   5   0    14001.57    13884.91    198.03 o 
  11   5   0     8369.29     8629.79    141.97 o 
  13   5   0     3549.16     3356.65     93.28 o 
  15   5   0     2346.94     2466.23     84.09 o 
  17   5   0     1555.86     1666.32    112.50 o 
   0   6   0     4513.33     4584.94    105.73 o 
   2   6   0     5884.80     5738.48     85.80 o 
   4   6   0     7086.87     7310.86    122.03 o 
   6   6   0      631.43      583.54     35.28 o 
   8   6   0      432.17      391.76     35.40 o 
  10   6   0      282.25      353.06     33.80 o 
  12   6   0       15.69       16.50     26.26 o 
  14   6   0      129.79       90.87     36.43 o 
  16   6   0        3.10       -9.27     39.42 o 
   1   7   0    20928.67    21138.43    242.62 o 
   3   7   0     7216.65     7245.07    116.81 o 
   5   7   0    10733.38    10682.53    154.11 o 
   7   7   0    13375.04    13455.37    195.18 o 
   9   7   0     3373.18     3333.92     84.09 o 
  11   7   0     1307.99     1224.20     60.39 o 
  13   7   0     2061.65     1793.84     73.44 o 
  15   7   0      731.88      602.89     62.29 o 
   0   8   0    12440.79    12257.91    224.05 o 
   2   8   0     5943.78     5868.61    104.38 o 
   4   8   0     3523.57     3379.05     86.29 o 
   6   8   0     4950.97     4953.45    122.49 o 
   8   8   0     3290.36     3293.33     93.29 o 
  10   8   0      475.79      428.57     42.49 o 
  12   8   0      603.88      607.77     53.11 o 
  14   8   0      662.83      635.12     64.31 o 
   1   9   0     1352.09     1369.42     60.22 o 
   3   9   0     4984.38     4892.25     97.93 o 
   5   9   0     1871.44     1700.71     61.34 o 
   7   9   0       79.65       22.84     28.10 o 
   9   9   0      560.32      389.39     43.96 o 
  11   9   0      670.39      507.68     51.76 o 
  13   9   0       15.18       26.13     53.45 o 
   0  10   0     1768.00     1834.39    118.87 o 
   2  10   0     2885.10     2701.27     81.82 o 
   4  10   0     3685.42     3764.88     88.40 o 
   6  10   0     1982.04     2307.12     80.30 o 
   8  10   0     1229.51     1279.19     93.72 o 
  10  10   0     1331.05     1424.85     73.58 o 
   1  11   0       23.24      -39.42     41.20 o 
   3  11   0       47.99       36.02     45.62 o 
   5  11   0       61.12      134.29     47.23 o 
   7  11   0        0.67       46.66     47.95 o 
   9  11   0       16.75       35.72     74.99 o 
   0  12   0      681.90      686.32     97.72 o 
   2  12   0      570.46      658.49     81.89 o 
   4  12   0      586.09      516.54     70.44 o 
   6  12   0      897.48      920.60    105.44 o 
 -19   1   1      480.18      348.24     44.68 o 
 -17   1   1      903.17      938.21     55.65 o 
 -15   1   1     3251.63     3314.68     80.84 o 
 -13   1   1    11898.72    11740.31    173.88 o 
 -11   1   1    22129.40    22569.20    265.46 o 
  -9   1   1    44594.88    44396.57    525.57 o 
  -7   1   1    84950.61    83548.45    893.17 o 
  -5   1   1    75244.09    74782.54   1158.14 o 
  -3   1   1    30379.40    30891.07    339.40 o 
  -1   1   1   109465.57   109562.90   1253.64 o 
   1   1   1   154426.23   158390.20   3854.82 o 
   3   1   1    54011.25    55006.91    785.61 o 
   5   1   1    25947.34    26591.64    275.65 o 
   7   1   1    19493.90    20160.81    216.62 o 
   9   1   1     2623.93     2730.62     54.00 o 
  11   1   1     3071.82     3118.08     82.37 o 
  13   1   1     4355.96     4308.52     91.69 o 
  15   1   1     1772.81     1806.97     78.46 o 
  17   1   1      450.73      463.25     47.52 o 
 -18   2   1      548.01      592.68     51.69 o 
 -16   2   1     1849.72     1775.59     67.75 o 
 -14   2   1     3526.72     3378.01     99.70 o 
 -12   2   1      107.81      122.74     20.90 o 
 -10   2   1     1414.91     1521.12     41.44 o 
  -8   2   1     5442.67     5409.92     77.90 o 
  -6   2   1     1775.36     1696.86     29.85 o 
  -4   2   1      346.78      370.58     17.50 o 
  -2   2   1    38969.82    40099.21    405.69 o 
   0   2   1     3201.57     3289.99     43.74 o 
   2   2   1     4389.08     4361.34     56.27 o 
   4   2   1    16265.17    15862.10    195.70 o 
   6   2   1    30970.79    30517.57    342.56 o 
   8   2   1    12928.25    13144.11    163.46 o 
  10   2   1     9292.41     9372.92    129.67 o 
  12   2   1     4408.52     4323.54     89.47 o 
  14   2   1     2540.87     2438.87     77.03 o 
  16   2   1      451.78      575.86     62.24 o 
 -19   3   1      446.60      435.88     61.86 o 
 -17   3   1     1162.80     1038.77     59.77 o 
 -15   3   1      395.20      325.92     37.81 o 
 -13   3   1     1540.40     1359.09     56.31 o 
 -11   3   1    12956.74    12710.16    164.64 o 
  -9   3   1    11935.99    11930.78    151.53 o 
  -7   3   1     3577.07     3594.32     52.81 o 
  -5   3   1    31065.00    31217.15    347.30 o 
  -3   3   1    36469.07    37451.05    443.35 o 
  -1   3   1     1780.60     1655.72     33.28 o 
   1   3   1    25775.92    26670.43    298.72 o 
   3   3   1    68922.65    69996.77    705.08 o 
   5   3   1     7798.13     7648.94    102.95 o 
   7   3   1      980.17      845.49     30.71 o 
   9   3   1     9493.35     9165.97    126.78 o 
  11   3   1     4326.27     3965.26     90.78 o 
  13   3   1      482.18      412.78     84.05 o 
  15   3   1     1163.08      926.38     55.22 o 
  17   3   1      851.92      758.49     67.49 o 
 -18   4   1     2642.44     2869.66     96.74 o 
 -16   4   1     1995.91     2019.06     75.43 o 
 -14   4   1     2764.63     2909.87     83.07 o 
 -12   4   1     5976.51     6057.37    108.34 o 
 -10   4   1     8644.30     8710.15    134.78 o 
  -8   4   1     2630.30     2610.66     52.25 o 
  -6   4   1    16726.99    17241.80    220.90 o 
  -4   4   1    35367.64    37277.04    415.77 o 
  -2   4   1    30766.15    31686.36    354.90 o 
   0   4   1     8140.12     8095.53    107.68 o 
   2   4   1    38457.69    38683.81    401.12 o 
   4   4   1    34963.79    35381.79    393.28 o 
   6   4   1    22284.46    22666.03    264.71 o 
   8   4   1    19137.77    19302.07    233.41 o 
  10   4   1    21475.84    21594.28    285.45 o 
  12   4   1     4833.73     4916.11    114.18 o 
  14   4   1     1704.38     1759.52     75.27 o 
  16   4   1     1307.30     1236.38     77.62 o 
 -17   5   1       18.05      -16.16     33.51 o 
 -15   5   1      462.12      442.78     44.27 o 
 -13   5   1       14.78       55.11     28.53 o 
 -11   5   1     1346.20     1392.18     51.74 o 
  -9   5   1      172.86      114.62     25.49 o 
  -7   5   1     1003.15      976.51     37.87 o 
  -5   5   1     3707.40     3690.91     67.11 o 
  -3   5   1     1491.58     1397.97     36.54 o 
  -1   5   1     2173.06     2172.92     45.61 o 
   1   5   1      132.21      200.56     26.66 o 
   3   5   1      446.14      395.58     22.89 o 
   5   5   1     3195.40     2946.01     54.23 o 
   7   5   1     3001.25     3000.75    100.97 o 
   9   5   1      140.25      115.46     26.39 o 
  11   5   1      233.64      150.31     28.32 o 
  13   5   1      960.62      883.59    106.57 o 
  15   5   1      138.09       90.40     40.40 o 
 -16   6   1     1869.85     1796.13     77.66 o 
 -14   6   1     4371.40     4156.61    110.78 o 
 -12   6   1     3340.85     3169.15     80.55 o 
 -10   6   1     5951.01     5731.75    109.61 o 
  -8   6   1    17316.75    17228.21    219.35 o 
  -6   6   1    19628.06    19678.43    243.93 o 
  -4   6   1    13261.37    13795.22    180.78 o 
  -2   6   1    30827.92    31954.71    344.68 o 
   0   6   1    35837.53    35965.16    384.59 o 
   2   6   1    11666.00    11783.56    147.11 o 
   4   6   1    10112.00    10141.36    155.47 o 
   6   6   1    20618.37    21089.49    259.59 o 
   8   6   1     9303.10     9225.81    148.25 o 
  10   6   1     2613.27     2628.07     80.63 o 
  12   6   1     2597.43     2680.01     91.83 o 
  14   6   1     1705.54     1667.79     83.68 o 
 -15   7   1      468.64      508.52     52.27 o 
 -13   7   1      599.50      614.88     46.07 o 
 -11   7   1     1146.76     1127.19     63.17 o 
  -9   7   1     3733.27     3573.88     86.91 o 
  -7   7   1     4296.64     4288.00     84.82 o 
  -5   7   1     3363.04     3193.40     88.40 o 
  -3   7   1     5326.94     5222.28     93.30 o 
  -1   7   1     8518.65     8464.55    117.09 o 
   1   7   1     4116.56     4142.77     74.77 o 
   3   7   1     1280.17     1244.56     49.20 o 
   5   7   1      981.55      957.69     44.01 o 
   7   7   1     1059.11     1022.53     51.65 o 
   9   7   1      140.40      130.74     31.10 o 
  11   7   1       44.33       61.32     31.47 o 
  13   7   1      180.21      260.66     48.26 o 
 -14   8   1      901.07      948.22     62.85 o 
 -12   8   1     2441.95     2241.96     76.83 o 
 -10   8   1     2902.77     2823.44     83.11 o 
  -8   8   1     4583.33     4287.15    114.88 o 
  -6   8   1     6873.92     6897.02    117.90 o 
  -4   8   1     8734.56     8968.01    139.33 o 
  -2   8   1     8039.57     8025.24    126.64 o 
   0   8   1     7153.96     7389.84    110.44 o 
   2   8   1     4678.00     4529.52     90.74 o 
   4   8   1     3802.80     3626.71     82.06 o 
   6   8   1     1702.74     1593.38     59.60 o 
   8   8   1      680.96      599.53     55.86 o 
  10   8   1      543.92      392.73     45.10 o 
  12   8   1      431.20      434.14     49.58 o 
 -13   9   1     1030.25     1054.97     69.91 o 
 -11   9   1     1400.67     1483.06     66.61 o 
  -9   9   1     2021.75     2058.07     73.75 o 
  -7   9   1     3012.93     3066.95     78.48 o 
  -5   9   1     4341.69     4268.03     91.68 o 
  -3   9   1     5391.30     5276.15    100.63 o 
  -1   9   1     5260.63     5139.85    107.92 o 
   1   9   1     4498.43     4606.62    106.30 o 
   3   9   1     3989.34     4069.21    110.43 o 
   5   9   1     2947.95     2959.29     78.57 o 
   7   9   1     1948.92     1935.03     76.22 o 
   9   9   1     1346.04     1507.37     81.01 o 
  11   9   1      955.21     1054.56     75.91 o 
 -12  10   1      140.20       77.15     44.61 o 
 -10  10   1      567.81      424.10     57.81 o 
  -8  10   1      122.13      119.88     40.00 o 
  -6  10   1       88.21       57.61     30.11 o 
  -4  10   1     1182.91     1196.85     58.90 o 
  -2  10   1      377.71      407.50     54.60 o 
   0  10   1       71.48       67.92     33.79 o 
   2  10   1      563.55      443.46     44.73 o 
   4  10   1      187.09      167.02     37.58 o 
   6  10   1      126.28      172.12     43.03 o 
   8  10   1        5.61        1.23     38.18 o 
  10  10   1       29.08       44.96     40.90 o 
  -9  11   1      537.18      605.37     66.04 o 
  -7  11   1      856.76      970.41     69.30 o 
  -5  11   1     2330.46     2173.77    109.86 o 
  -3  11   1     2244.08     2094.78     84.77 o 
  -1  11   1     1456.52     1315.20     72.18 o 
   1  11   1     2023.86     2159.84    103.10 o 
   3  11   1     2055.21     2028.18     88.71 o 
   5  11   1     1316.15     1488.95    116.43 o 
   7  11   1     1335.64     1589.42     88.03 o 
  -6  12   1      127.77      140.02    176.55 o 
  -4  12   1      466.70      504.38     77.24 o 
  -2  12   1      138.17       65.64     55.99 o 
   0  12   1       23.00      -37.94     49.80 o 
   2  12   1      344.19      417.89     76.08 o 
   4  12   1      294.09      198.10     66.70 o 
 -20   0   2     1463.47     1572.47    114.45 o 
 -18   0   2     2386.41     2373.32    106.09 o 
 -16   0   2    11889.98    12166.21    264.64 o 
 -14   0   2    16790.59    17327.96    412.63 o 
 -12   0   2    21426.68    21523.49    480.38 o 
 -10   0   2    43060.60    42008.59    611.39 o 
  -8   0   2   153665.94   146279.41   2054.13 o 
  -6   0   2    63141.43    59066.21   1692.44 o 
  -4   0   2    36493.71    36778.75    632.30 o 
  -2   0   2    40237.40    38284.80   2293.60 o 
   0   0   2    64582.88    63062.98   1282.64 o 
   2   0   2     1379.45     1344.13     33.92 o 
   4   0   2    27747.83    28667.95    479.67 o 
   6   0   2    32413.19    32966.27    484.78 o 
   8   0   2     5835.42     5902.20    112.77 o 
  10   0   2      664.37      734.16     55.62 o 
  12   0   2     6676.18     6799.51    171.94 o 
  14   0   2     3376.10     3488.39    123.32 o 
  16   0   2     1130.77     1331.32     89.81 o 
 -19   1   2       28.21       33.31     38.98 o 
 -17   1   2      154.62      176.70     34.37 o 
 -15   1   2     1569.39     1547.44     74.04 o 
 -13   1   2       85.88       57.04     21.95 o 
 -11   1   2      119.68      115.93     17.66 o 
  -9   1   2     6245.36     6537.73     97.30 o 
  -7   1   2     2400.08     2239.63     52.87 o 
  -5   1   2      551.33      669.83     17.09 o 
  -3   1   2    27137.49    28209.22    286.77 o 
  -1   1   2    27239.47    28714.23    338.16 o 
   1   1   2     1626.96     1574.09     30.23 o 
   3   1   2     2224.51     2180.35     33.66 o 
   5   1   2    14841.93    15201.60    166.16 o 
   7   1   2     3323.21     3182.90     51.50 o 
   9   1   2      594.23      617.85     32.27 o 
  11   1   2     1157.91     1167.57     65.99 o 
  13   1   2      729.74      740.93     56.73 o 
  15   1   2        5.02       20.77     28.92 o 
 -20   2   2     1047.08     1137.15    165.64 o 
 -18   2   2     2618.54     2642.04     85.90 o 
 -16   2   2     3337.58     3275.69    101.08 o 
 -14   2   2     4807.58     4579.61     91.41 o 
 -12   2   2    22114.44    22496.90    267.04 o 
 -10   2   2    25947.56    25529.98    293.34 o 
  -8   2   2    26600.49    27601.17    310.12 o 
  -6   2   2    50951.54    51307.70    658.32 o 
  -4   2   2   117523.49   117109.85   1490.97 o 
  -2   2   2     4527.75     4503.92     66.35 o 
   0   2   2     4598.58     4640.43     66.65 o 
   2   2   2    53919.96    54811.89    552.30 o 
   4   2   2    33157.73    35058.68    361.28 o 
   6   2   2     4162.52     4093.08     65.51 o 
   8   2   2     9842.70     9673.66    129.96 o 
  10   2   2     5732.62     5891.57    102.31 o 
  12   2   2     1380.23     1300.54     71.98 o 
  14   2   2     1101.65     1055.16     56.71 o 
  16   2   2     1722.42     1649.07     82.99 o 
 -19   3   2      713.07      787.11     57.81 o 
 -17   3   2      627.98      587.77     47.17 o 
 -15   3   2     1599.23     1572.04     71.22 o 
 -13   3   2     3625.16     3592.02     90.90 o 
 -11   3   2     4114.91     4022.00     70.83 o 
  -9   3   2     3011.98     3152.52     63.38 o 
  -7   3   2    15803.12    15716.49    172.19 o 
  -5   3   2    26912.91    27557.44    309.11 o 
  -3   3   2    44277.67    44953.38    458.94 o 
  -1   3   2    53801.45    54269.66    586.73 o 
   1   3   2    60472.92    59594.31    647.90 o 
   3   3   2    30975.15    31754.19    331.67 o 
   5   3   2    22710.47    22900.01    247.77 o 
   7   3   2    13319.83    13406.91    159.61 o 
   9   3   2    12909.95    13405.71    173.99 o 
  11   3   2     4428.44     4519.24    101.16 o 
  13   3   2      961.24      983.97     53.71 o 
  15   3   2      249.42      234.44     44.86 o 
 -18   4   2      117.42       88.77     36.99 o 
 -16   4   2      482.03      384.74     42.21 o 
 -14   4   2      225.89      115.76     43.19 o 
 -12   4   2       50.38       56.50     24.80 o 
 -10   4   2     1285.09     1221.34     46.33 o 
  -8   4   2     4332.70     4245.51     70.26 o 
  -6   4   2     3906.20     3832.09     64.32 o 
  -4   4   2     6653.19     6834.45     91.85 o 
  -2   4   2    14848.44    15207.12    180.50 o 
   0   4   2     6300.59     6187.94     82.81 o 
   2   4   2     8106.92     8105.86    102.16 o 
   4   4   2    11948.37    12197.12    144.25 o 
   6   4   2     7809.82     7326.52    107.77 o 
   8   4   2     3112.62     2962.22     78.74 o 
  10   4   2     1482.87     1210.99     66.55 o 
  12   4   2      454.47      387.43     39.12 o 
  14   4   2      255.90      265.24     48.62 o 
  16   4   2       93.26       95.63     42.20 o 
 -19   5   2     1129.26     1165.22     70.61 o 
 -17   5   2     1767.54     1741.97     82.94 o 
 -15   5   2     2205.76     2076.64     74.22 o 
 -13   5   2     6113.58     6044.98    112.93 o 
 -11   5   2    10314.89     9953.79    155.25 o 
  -9   5   2     6964.64     7032.72    106.06 o 
  -7   5   2    17738.83    17925.97    219.90 o 
  -5   5   2    35474.78    35984.96    408.86 o 
  -3   5   2    34871.94    35163.09    394.11 o 
  -1   5   2    36881.96    36720.02    387.53 o 
   1   5   2    49183.77    50400.93    522.80 o 
   3   5   2    23968.27    24293.89    285.11 o 
   5   5   2    14204.88    14350.94    169.51 o 
   7   5   2    13707.87    13921.99    196.77 o 
   9   5   2     8560.52     8651.70    140.58 o 
  11   5   2     2821.01     2885.03     83.80 o 
  13   5   2     1462.79     1585.55     85.00 o 
  15   5   2      536.08      507.82     58.97 o 
 -18   6   2      174.74      160.31     43.19 o 
 -16   6   2      226.85      222.18     40.97 o 
 -14   6   2      317.64      379.71     44.11 o 
 -12   6   2     3392.95     3451.72    146.96 o 
 -10   6   2     3412.90     3571.36     83.58 o 
  -8   6   2     1107.42     1136.81     56.49 o 
  -6   6   2      687.83      748.78     38.14 o 
  -4   6   2     1494.97     1361.04     43.18 o 
  -2   6   2      286.63      305.59     30.53 o 
   0   6   2       17.81       50.93     29.29 o 
   2   6   2      268.67      278.27     24.06 o 
   4   6   2      191.77      180.35     25.83 o 
   6   6   2     1255.66     1085.13     50.77 o 
   8   6   2       18.81       57.70     24.80 o 
  10   6   2        8.61       37.80     27.38 o 
  12   6   2        3.85       45.67     38.38 o 
  14   6   2       65.55       77.67     42.01 o 
 -17   7   2      847.65      731.68     67.40 o 
 -15   7   2     2990.87     2825.90     93.92 o 
 -13   7   2     3560.48     3417.17    105.24 o 
 -11   7   2     3536.94     3490.77     88.26 o 
  -9   7   2    10321.03    10714.86    173.98 o 
  -7   7   2    13377.55    13049.43    179.72 o 
  -5   7   2     5890.10     6027.13    101.89 o 
  -3   7   2     9945.85     9743.69    129.42 o 
  -1   7   2    21788.63    22005.87    252.06 o 
   1   7   2     8992.67     8565.55    120.36 o 
   3   7   2     3260.06     3049.25     72.43 o 
   5   7   2     7126.13     7005.62    115.67 o 
   7   7   2     4349.89     4230.68    103.45 o 
   9   7   2      712.49      703.66     51.20 o 
  11   7   2     1229.09     1231.42     82.93 o 
  13   7   2     1193.88     1276.93     81.53 o 
 -16   8   2      948.66     1008.41    118.20 o 
 -14   8   2     1262.89     1315.46     73.83 o 
 -12   8   2     1054.00     1129.86     57.77 o 
 -10   8   2     4551.75     4613.74    117.43 o 
  -8   8   2     7861.75     8056.05    130.46 o 
  -6   8   2     1618.64     1660.85     56.63 o 
  -4   8   2     2772.29     2626.45     66.53 o 
  -2   8   2     8334.99     8221.27    128.04 o 
   0   8   2     4013.18     3912.22     92.95 o 
   2   8   2     1243.00     1147.67     51.77 o 
   4   8   2     3797.24     3769.78     84.19 o 
   6   8   2     2188.22     2315.91     93.17 o 
   8   8   2      490.59      531.09     47.29 o 
  10   8   2      539.37      620.44     53.51 o 
  12   8   2      858.54      929.89     63.67 o 
 -15   9   2      116.66       87.87     53.33 o 
 -13   9   2      922.29      949.94    126.11 o 
 -11   9   2     2173.64     2006.80     74.97 o 
  -9   9   2     1131.88     1166.89     58.92 o 
  -7   9   2      828.37      846.20     46.10 o 
  -5   9   2     2690.66     2794.58     79.87 o 
  -3   9   2     1231.43     1208.05     57.10 o 
  -1   9   2      119.83      181.41     34.31 o 
   1   9   2     1048.13      967.98     48.51 o 
   3   9   2     1926.88     1812.73     63.40 o 
   5   9   2       55.70       57.22     30.47 o 
   7   9   2       28.07       15.24     35.40 o 
   9   9   2      489.24      510.71     58.18 o 
  11   9   2      183.39      203.81     71.90 o 
 -12  10   2     1529.03     1517.96     83.47 o 
 -10  10   2     1388.64     1579.88     80.02 o 
  -8  10   2     1263.72     1236.79     72.17 o 
  -6  10   2     3279.80     3303.30     91.19 o 
  -4  10   2     4659.96     4577.06    118.79 o 
  -2  10   2     3009.10     3136.66     97.21 o 
   0  10   2     3871.80     4043.51    110.16 o 
   2  10   2     5414.58     5625.32    145.45 o 
   4  10   2     2763.16     2802.25     90.38 o 
   6  10   2     1299.06     1234.33     76.00 o 
   8  10   2     1719.45     1745.91     91.18 o 
 -11  11   2        0.85      -40.15     42.84 o 
  -9  11   2      113.83       82.38     41.81 o 
  -7  11   2        7.09       23.02     44.25 o 
  -5  11   2      206.60      185.53     43.93 o 
  -3  11   2       34.83       21.26     38.04 o 
  -1  11   2        3.52      -39.11     39.11 o 
   1  11   2       70.20       85.85     43.15 o 
   3  11   2       57.58      114.09     43.19 o 
   5  11   2        9.51       41.66     47.18 o 
   7  11   2        5.19      -12.87     43.13 o 
  -8  12   2      425.43      402.93     71.58 o 
  -6  12   2      722.88      871.02     66.66 o 
  -4  12   2     1069.59     1092.22     72.42 o 
  -2  12   2     1576.89     1607.56     90.28 o 
   0  12   2     1668.82     1749.22     92.71 o 
   2  12   2      993.05     1061.32     77.07 o 
   4  12   2      658.19      778.70    136.84 o 
 -21   1   3     1821.63     1993.25    144.44 o 
 -19   1   3     3451.38     3527.84     98.34 o 
 -17   1   3     9139.30     9015.01    150.58 o 
 -15   1   3    14297.56    14233.68    204.10 o 
 -13   1   3    18210.17    18008.59    239.82 o 
 -11   1   3    17421.77    16917.98    219.71 o 
  -9   1   3    43773.59    41116.14    489.77 o 
  -7   1   3    51104.18    49038.96    684.54 o 
  -5   1   3    50065.06    49342.11    507.82 o 
  -3   1   3    51742.50    50863.89   1180.80 o 
  -1   1   3    65774.35    65555.79    703.79 o 
   1   1   3     9959.44     9992.74    116.78 o 
   3   1   3    23612.48    23369.01    260.66 o 
   5   1   3    31209.62    31036.67    324.62 o 
   7   1   3    22611.16    23016.43    251.23 o 
   9   1   3     7810.60     7842.66    115.28 o 
  11   1   3     6526.47     6563.96    118.86 o 
  13   1   3     2988.02     3088.61     82.17 o 
  15   1   3     1327.23     1396.24     76.00 o 
 -20   2   3       41.88       -7.29     30.88 o 
 -18   2   3       67.03       81.00     31.78 o 
 -16   2   3     1605.96     1634.90     62.14 o 
 -14   2   3     2213.90     2197.82     60.69 o 
 -12   2   3     1373.63     1466.50     43.48 o 
 -10   2   3    22421.15    22363.41    277.38 o 
  -8   2   3    23491.41    23690.47    267.65 o 
  -6   2   3    18316.45    18185.14    194.18 o 
  -4   2   3    52276.20    53334.64    539.44 o 
  -2   2   3   128750.79   123269.17   2253.58 o 
   0   2   3    38913.84    40043.04    406.86 o 
   2   2   3    25786.92    26329.85    274.35 o 
   4   2   3    22024.65    22832.71    243.69 o 
   6   2   3     7166.10     6999.68    103.62 o 
   8   2   3      481.80      534.20     29.89 o 
  10   2   3     1437.82     1427.25     51.82 o 
  12   2   3      593.66      762.02     61.88 o 
  14   2   3       31.82       81.25     41.64 o 
 -19   3   3     1140.57     1091.30     61.19 o 
 -17   3   3     1266.23     1067.19     55.81 o 
 -15   3   3     2544.79     2249.94     70.84 o 
 -13   3   3     8752.64     8549.21    134.28 o 
 -11   3   3     8890.21     8369.48    128.76 o 
  -9   3   3     4839.98     4718.09     65.42 o 
  -7   3   3    16414.43    16589.46    181.12 o 
  -5   3   3    48577.05    49610.50    505.70 o 
  -3   3   3    22630.52    23412.12    305.41 o 
  -1   3   3     9657.96     9539.53    118.11 o 
   1   3   3    19383.97    19451.55    225.27 o 
   3   3   3    14458.87    14562.41    164.80 o 
   5   3   3     3591.76     3651.30     60.76 o 
   7   3   3     6661.50     6461.08     97.80 o 
   9   3   3     6529.75     6375.33    101.35 o 
  11   3   3      892.83      898.82     49.36 o 
  13   3   3      202.30      216.56     41.71 o 
  15   3   3      509.74      424.67     54.68 o 
 -20   4   3      584.25      499.87     52.06 o 
 -18   4   3     1211.40     1202.28     64.25 o 
 -16   4   3      458.25      475.36     43.59 o 
 -14   4   3     6520.22     6553.50    116.36 o 
 -12   4   3    19419.87    18971.04    254.38 o 
 -10   4   3    14499.38    14056.27    176.67 o 
  -8   4   3    16005.96    15852.79    193.42 o 
  -6   4   3    81742.20    81772.29    885.24 o 
  -4   4   3    66613.77    67648.92    688.63 o 
  -2   4   3    39627.20    39919.35    442.11 o 
   0   4   3    69241.77    70223.33    778.35 o 
   2   4   3    68057.55    68384.57    747.82 o 
   4   4   3    10944.81    11247.35    137.84 o 
   6   4   3     6660.68     6610.68     95.19 o 
   8   4   3     7891.41     8137.96    130.01 o 
  10   4   3     2833.66     2877.46     94.28 o 
  12   4   3      299.61      313.46     44.35 o 
  14   4   3      558.26      582.60     59.67 o 
 -19   5   3      387.15      482.70     53.74 o 
 -17   5   3        1.76      -21.84     31.00 o 
 -15   5   3      276.24      186.34     34.80 o 
 -13   5   3      442.82      464.99     36.80 o 
 -11   5   3       40.46       65.33     24.17 o 
  -9   5   3     1824.57     1731.21     78.54 o 
  -7   5   3      212.14      177.37     20.89 o 
  -5   5   3       89.29       80.20     15.72 o 
  -3   5   3    13546.93    13703.10    171.42 o 
  -1   5   3     8186.87     8175.21    108.43 o 
   1   5   3      203.63      286.43     45.03 o 
   3   5   3        8.50        8.97     22.25 o 
   5   5   3     2539.77     2328.09     52.21 o 
   7   5   3        6.59       -7.62     22.20 o 
   9   5   3      180.95      248.05     33.85 o 
  11   5   3       26.58       30.88     31.14 o 
  13   5   3        0.49       15.62     35.53 o 
 -18   6   3     1573.22     1537.24     73.86 o 
 -16   6   3     3113.79     3040.08     93.34 o 
 -14   6   3     3343.23     3168.55     87.82 o 
 -12   6   3     6454.76     6251.51    117.32 o 
 -10   6   3    15353.87    15163.44    218.34 o 
  -8   6   3    15160.50    15168.84    196.89 o 
  -6   6   3    14600.23    14472.36    188.42 o 
  -4   6   3    18410.29    18905.70    230.40 o 
  -2   6   3    24466.91    24226.53    270.42 o 
   0   6   3    20209.46    20320.29    234.04 o 
   2   6   3    12246.70    12360.70    154.81 o 
   4   6   3     9461.51     9500.27    149.14 o 
   6   6   3     7877.89     7705.18    145.33 o 
   8   6   3     2569.04     2491.51     77.19 o 
  10   6   3     1397.33     1325.68     62.10 o 
  12   6   3     1633.81     1640.69     82.31 o 
 -17   7   3     1014.72     1225.64     70.21 o 
 -15   7   3     1137.02     1308.83     61.32 o 
 -13   7   3      472.43      627.59     45.13 o 
 -11   7   3     1341.14     1474.63     58.81 o 
  -9   7   3     6769.25     6933.75    113.98 o 
  -7   7   3     2169.53     2108.50     59.02 o 
  -5   7   3      201.40      233.66     26.65 o 
  -3   7   3     1609.93     1554.04     55.32 o 
  -1   7   3     2397.79     2308.04     56.54 o 
   1   7   3      170.92       90.67     24.35 o 
   3   7   3     1900.67     1975.96     59.93 o 
   5   7   3     3784.11     4025.54     95.33 o 
   7   7   3     1111.56     1271.48     67.88 o 
   9   7   3      301.83      352.69     41.85 o 
  11   7   3      770.69      960.88     61.07 o 
 -16   8   3      871.14      991.82     78.84 o 
 -14   8   3     1648.18     1628.23     68.43 o 
 -12   8   3     1898.81     1809.75     72.44 o 
 -10   8   3     2057.02     1952.35     68.21 o 
  -8   8   3     3671.60     3789.07     82.37 o 
  -6   8   3     3003.07     3025.33     96.25 o 
  -4   8   3     1701.97     1652.25     54.73 o 
  -2   8   3     1392.84     1421.36     48.94 o 
   0   8   3     1855.77     1834.74     71.19 o 
   2   8   3     2145.18     2040.17     67.92 o 
   4   8   3     2254.82     2280.03     70.31 o 
   6   8   3     1206.17     1084.27     59.97 o 
   8   8   3      907.19      986.55     60.27 o 
  10   8   3      848.13      869.30     83.07 o 
 -15   9   3     1091.50     1114.57     76.84 o 
 -13   9   3     1216.21     1233.35     75.21 o 
 -11   9   3     1929.43     1979.52     85.85 o 
  -9   9   3     4848.06     4815.27    125.88 o 
  -7   9   3     4446.78     4449.54    136.00 o 
  -5   9   3     3332.04     3232.54    120.34 o 
  -3   9   3     4745.71     4939.02    105.32 o 
  -1   9   3     4273.53     4290.01    109.73 o 
   1   9   3     3187.40     3105.28     93.62 o 
   3   9   3     4373.76     4404.00    133.74 o 
   5   9   3     2905.52     2858.69    109.51 o 
   7   9   3     1107.11     1189.68     76.91 o 
   9   9   3      909.26      885.97     74.28 o 
 -14  10   3       11.47      -16.24     44.60 o 
 -12  10   3      117.49      144.29     43.13 o 
 -10  10   3      126.54       65.67     40.48 o 
  -8  10   3       67.91       63.58     39.12 o 
  -6  10   3       52.20       57.81     33.05 o 
  -4  10   3       12.77       23.51     36.34 o 
  -2  10   3      156.62       80.14     39.32 o 
   0  10   3       27.33        8.01     39.47 o 
   2  10   3      110.86      163.45     44.32 o 
   4  10   3       75.21      -33.51     37.48 o 
   6  10   3       22.68       18.19     41.03 o 
   8  10   3      129.68      142.94     51.11 o 
 -11  11   3     1279.07     1377.80     83.75 o 
  -9  11   3      940.90     1050.01    100.24 o 
  -7  11   3     2157.16     2415.69     91.58 o 
  -5  11   3     3001.98     3177.17    103.24 o 
  -3  11   3     1766.54     1835.95     93.66 o 
  -1  11   3     2271.75     2053.96     94.41 o 
   1  11   3     3304.67     3485.91    117.92 o 
   3  11   3     1432.28     1388.19     87.62 o 
   5  11   3      627.13      730.67     69.86 o 
  -8  12   3        8.95        7.69     47.88 o 
  -6  12   3      287.09      252.88     60.79 o 
  -4  12   3      331.61      295.68     59.47 o 
  -2  12   3       65.33       88.73     50.64 o 
   0  12   3      175.26       92.72     71.92 o 
   2  12   3      252.18      225.56     53.48 o 
 -22   0   4     1532.93     1571.18    215.14 o 
 -20   0   4     2502.31     2370.07    330.00 o 
 -18   0   4     6270.61     6077.54    163.46 o 
 -16   0   4    11872.35    12085.78    255.35 o 
 -14   0   4     6473.87     6474.25    192.05 o 
 -12   0   4    12710.67    12914.81    223.96 o 
 -10   0   4    16943.19    15516.93    307.43 o 
  -8   0   4    22414.22    21221.37    317.53 o 
  -6   0   4     8615.06     8495.90    136.43 o 
  -4   0   4    34361.26    33015.50    881.98 o 
  -2   0   4    76485.67    75371.09   1063.59 o 
   0   0   4    53249.27    52603.28    749.10 o 
   2   0   4    17741.96    17745.23    269.14 o 
   4   0   4    44239.06    42360.26    617.09 o 
   6   0   4    28873.15    28946.34    439.01 o 
   8   0   4    12218.20    12367.69    254.40 o 
  10   0   4     7577.50     7654.65    186.46 o 
  12   0   4     4972.09     5409.44    201.61 o 
  14   0   4      716.44      628.85    112.09 o 
 -21   1   4        8.51       38.28     33.30 o 
 -19   1   4       10.81       21.66     35.94 o 
 -17   1   4     1502.03     1518.37     55.87 o 
 -15   1   4     2010.18     1860.94     68.96 o 
 -13   1   4       61.09       75.35     21.98 o 
 -11   1   4    10514.58    10479.18    146.96 o 
  -9   1   4    23906.33    23993.26    254.71 o 
  -7   1   4      303.69      259.12     24.76 o 
  -5   1   4     1868.93     1838.12     31.46 o 
  -3   1   4    46601.32    47938.59    483.19 o 
  -1   1   4     1900.77     2000.46     39.83 o 
   1   1   4      104.59      108.92     10.66 o 
   3   1   4     4883.76     5158.97     68.42 o 
   5   1   4     3251.08     3360.04     60.23 o 
   7   1   4      590.11      514.38     26.88 o 
   9   1   4       15.44       48.13     23.23 o 
  11   1   4      452.36      472.42     38.42 o 
  13   1   4       31.45       61.49     32.38 o 
 -20   2   4     2912.38     2868.70     89.92 o 
 -18   2   4     2480.69     2179.83     84.09 o 
 -16   2   4     3329.74     3255.96     84.39 o 
 -14   2   4    11585.97    11343.07    156.82 o 
 -12   2   4    18836.49    18402.20    221.33 o 
 -10   2   4     4193.15     4132.34     63.81 o 
  -8   2   4    11838.51    11530.99    142.38 o 
  -6   2   4    43118.13    43224.27    472.69 o 
  -4   2   4    31617.17    32117.28    384.94 o 
  -2   2   4    14393.40    14205.13    167.34 o 
   0   2   4    52335.14    52745.65    575.09 o 
   2   2   4    29358.70    29431.30    307.23 o 
   4   2   4     8960.98     8857.58    109.04 o 
   6   2   4     9889.83     9986.62    124.69 o 
   8   2   4    12601.33    12843.21    172.56 o 
  10   2   4     3484.65     3712.68    127.85 o 
  12   2   4     1006.41     1029.68     64.51 o 
  14   2   4      619.60      653.19     61.36 o 
 -21   3   4      433.11      511.35     51.73 o 
 -19   3   4      780.12      844.53     55.25 o 
 -17   3   4     1259.47     1301.32     59.74 o 
 -15   3   4     8859.05     8706.44    154.59 o 
 -13   3   4    14310.24    14268.44    181.59 o 
 -11   3   4    24245.99    24580.09    265.25 o 
  -9   3   4    35849.43    36141.33    376.69 o 
  -7   3   4    51006.09    50318.60    515.50 o 
  -5   3   4    25379.03    24814.50    264.65 o 
  -3   3   4    37948.45    38010.37    563.84 o 
  -1   3   4    26400.74    26452.87    298.52 o 
   1   3   4    24221.00    24160.17    297.31 o 
   3   3   4     8372.13     8665.41    108.60 o 
   5   3   4     3427.26     3498.13     60.87 o 
   7   3   4      923.05      925.44     42.04 o 
   9   3   4     1165.84     1163.07     48.91 o 
  11   3   4      261.85      270.38     40.86 o 
  13   3   4      331.95      367.47     50.63 o 
 -20   4   4       88.83      107.52     38.78 o 
 -18   4   4      207.67      151.87     36.24 o 
 -16   4   4     1211.12     1079.07     56.85 o 
 -14   4   4     3205.64     2706.36     77.54 o 
 -12   4   4     4289.34     4071.89     83.10 o 
 -10   4   4     9333.28     9086.46    112.92 o 
  -8   4   4     9821.42     9586.99    131.08 o 
  -6   4   4     3252.61     3115.41     59.73 o 
  -4   4   4     7029.34     7004.37     90.63 o 
  -2   4   4    20351.98    20858.23    264.19 o 
   0   4   4     7084.96     7163.77     94.58 o 
   2   4   4     1155.78     1203.58     34.03 o 
   4   4   4     1333.28     1269.39     38.86 o 
   6   4   4      411.67      410.44     31.61 o 
   8   4   4       49.86       46.78     24.58 o 
  10   4   4      151.40      109.69     35.53 o 
  12   4   4      117.97       76.58     60.38 o 
 -19   5   4     1834.82     1801.24     94.79 o 
 -17   5   4     2579.16     2489.38     82.97 o 
 -15   5   4     4407.82     4264.32     93.63 o 
 -13   5   4    12335.14    12067.91    182.47 o 
 -11   5   4    24037.84    24135.49    316.33 o 
  -9   5   4    18417.59    18068.79    223.16 o 
  -7   5   4    30352.05    30459.18    326.79 o 
  -5   5   4    38373.63    39622.77    442.75 o 
  -3   5   4    24733.10    24700.31    272.09 o 
  -1   5   4    17207.65    16811.75    224.26 o 
   1   5   4    24917.09    25096.79    277.43 o 
   3   5   4    11082.30    10978.05    139.15 o 
   5   5   4     4767.40     4685.33     90.15 o 
   7   5   4     3742.70     3591.99     90.51 o 
   9   5   4     2007.58     1983.68     70.57 o 
  11   5   4      633.00      506.98     54.30 o 
  13   5   4      839.95      831.69     70.08 o 
 -18   6   4      238.70      286.41     44.33 o 
 -16   6   4       11.82       19.31     30.47 o 
 -14   6   4       14.57       32.98     33.39 o 
 -12   6   4       71.30       62.26     26.73 o 
 -10   6   4     1837.78     1609.05     48.83 o 
  -8   6   4       14.40        1.33     19.13 o 
  -6   6   4     1027.42     1059.37     36.12 o 
  -4   6   4      125.54      113.92     19.46 o 
  -2   6   4      502.32      492.07     30.29 o 
   0   6   4      858.42      802.23     37.25 o 
   2   6   4      592.90      652.87     35.75 o 
   4   6   4      645.80      648.62     40.71 o 
   6   6   4     2239.77     2114.71     73.68 o 
   8   6   4     1622.08     1762.19     68.60 o 
  10   6   4      140.88      247.47     39.19 o 
  12   6   4       85.73      199.65     46.71 o 
 -17   7   4     2331.11     2246.49     86.44 o 
 -15   7   4     2362.21     2279.45     73.91 o 
 -13   7   4     1439.29     1475.40     59.21 o 
 -11   7   4     5066.63     4837.22    110.45 o 
  -9   7   4    10217.47    10160.96    152.16 o 
  -7   7   4     5801.22     5511.32     96.64 o 
  -5   7   4     7030.24     6981.86    111.09 o 
  -3   7   4    12550.18    12876.05    162.50 o 
  -1   7   4     7906.92     8184.69    118.91 o 
   1   7   4     3842.98     3946.46     89.65 o 
   3   7   4     6780.07     6994.48    171.74 o 
   5   7   4     6141.25     6243.75    131.27 o 
   7   7   4     2088.93     1973.60     72.72 o 
   9   7   4     1132.67     1008.65     72.98 o 
  11   7   4     1153.11     1319.49    100.46 o 
 -16   8   4     1744.91     2022.26     88.17 o 
 -14   8   4      572.26      643.27     62.63 o 
 -12   8   4      436.35      484.10     52.37 o 
 -10   8   4     3130.99     3303.70    101.90 o 
  -8   8   4     4259.82     4256.45    111.47 o 
  -6   8   4     1586.74     1545.13     59.87 o 
  -4   8   4     5160.92     4950.93    103.38 o 
  -2   8   4     6305.24     6095.29    107.40 o 
   0   8   4     1071.54     1044.78     58.84 o 
   2   8   4     1575.01     1512.26     96.88 o 
   4   8   4     5629.06     5813.03    208.15 o 
   6   8   4     1989.35     2188.76    122.35 o 
   8   8   4      463.12      461.68     57.35 o 
  10   8   4      697.17      936.21     76.52 o 
 -15   9   4      263.96      316.40     54.15 o 
 -13   9   4      558.37      625.65     59.87 o 
 -11   9   4       46.87       35.19     41.16 o 
  -9   9   4      130.71      111.97     32.95 o 
  -7   9   4     1644.34     1683.82     64.84 o 
  -5   9   4     1680.25     1715.63     66.30 o 
  -3   9   4      233.34      221.60     42.17 o 
  -1   9   4      602.06      611.88     93.00 o 
   1   9   4     1338.35     1407.21     70.04 o 
   3   9   4     1004.11     1105.82     63.36 o 
   5   9   4      625.50      611.16     66.23 o 
   7   9   4      985.57      945.92     74.61 o 
   9   9   4      535.07      496.14     63.82 o 
 -14  10   4     1661.44     1740.91     95.83 o 
 -12  10   4     2092.49     2456.54     98.77 o 
 -10  10   4     1632.41     1774.73     81.89 o 
  -8  10   4     3862.35     3728.22     98.16 o 
  -6  10   4     6273.30     6628.16    132.95 o 
  -4  10   4     3266.16     3311.14    118.43 o 
  -2  10   4     2067.06     1992.65    107.93 o 
   0  10   4     3702.11     3902.91    123.95 o 
   2  10   4     2532.50     2511.00     89.41 o 
   4  10   4      782.26      726.76     67.45 o 
   6  10   4      754.38      791.76     70.74 o 
 -11  11   4       59.73       96.80     61.80 o 
  -9  11   4        3.55       19.59     41.64 o 
  -7  11   4       30.58       29.72     60.77 o 
  -5  11   4       17.43       27.82     48.57 o 
  -3  11   4        1.26      -23.35     45.21 o 
  -1  11   4       16.56       14.88     42.99 o 
   1  11   4      121.18      110.02     45.83 o 
   3  11   4        0.42      -28.74     47.49 o 
   5  11   4       63.29       20.16     46.18 o 
  -8  12   4     1009.28     1270.28    115.96 o 
  -6  12   4     1213.84     1332.84     92.71 o 
  -4  12   4     1155.04     1202.03     88.25 o 
  -2  12   4      986.17      988.18     83.62 o 
   0  12   4      887.52      763.64     71.97 o 
 -21   1   5     1179.74     1180.03     76.08 o 
 -19   1   5     2586.01     2521.47     78.72 o 
 -17   1   5     6506.25     6569.59    116.60 o 
 -15   1   5     3247.75     3212.59     71.35 o 
 -13   1   5    11657.44    12087.93    156.44 o 
 -11   1   5    27511.02    27745.62    296.33 o 
  -9   1   5    31106.99    30666.85    320.56 o 
  -7   1   5    23049.09    22605.46    237.83 o 
  -5   1   5    87420.48    85686.47   1476.26 o 
  -3   1   5    55335.09    55623.58    560.76 o 
  -1   1   5    57192.79    56226.24    567.46 o 
   1   1   5    46010.56    46970.70    479.66 o 
   3   1   5    33773.41    34254.40    358.27 o 
   5   1   5    12012.36    12256.99    146.85 o 
   7   1   5     8012.59     8247.66    120.65 o 
   9   1   5     3443.24     3535.24     92.27 o 
  11   1   5     1764.99     1813.42     71.46 o 
  13   1   5      311.87      442.27     63.98 o 
 -22   2   5      754.58      802.02     59.88 o 
 -20   2   5      976.53      953.49     56.20 o 
 -18   2   5     3725.18     3796.58     95.75 o 
 -16   2   5     8639.96     8496.46    136.38 o 
 -14   2   5     8742.69     8612.41    132.82 o 
 -12   2   5    11318.94    11129.87    143.71 o 
 -10   2   5    37877.91    37694.69    393.08 o 
  -8   2   5    24501.59    25588.58    313.12 o 
  -6   2   5     2856.34     2647.18     42.11 o 
  -4   2   5    10269.42     9916.01    123.03 o 
  -2   2   5    12499.99    12897.73    155.04 o 
   0   2   5      361.56      356.40     19.48 o 
   2   2   5     1294.81     1312.59     32.38 o 
   4   2   5     4632.63     4810.98     71.77 o 
   6   2   5      243.87      254.44     23.08 o 
   8   2   5       52.39       77.24     24.98 o 
  10   2   5     1006.80     1195.05     60.13 o 
  12   2   5      432.09      408.81     50.81 o 
 -21   3   5     1610.90     1487.84     71.01 o 
 -19   3   5     1462.79     1211.16     69.67 o 
 -17   3   5      849.01      709.44     45.97 o 
 -15   3   5     5232.97     4879.62     94.91 o 
 -13   3   5    12165.40    12031.73    157.88 o 
 -11   3   5     6103.69     5778.21     80.18 o 
  -9   3   5    14346.20    15069.44    171.58 o 
  -7   3   5    30631.91    31134.44    353.23 o 
  -5   3   5    12664.65    12329.62    180.84 o 
  -3   3   5     4871.87     4930.95     84.78 o 
  -1   3   5    23233.54    24317.22    304.70 o 
   1   3   5    20109.32    20966.49    244.76 o 
   3   3   5     3946.60     4031.36     64.52 o 
   5   3   5     2371.59     2355.79     77.77 o 
   7   3   5     3051.96     3144.45     83.20 o 
   9   3   5      751.12      680.08     59.17 o 
  11   3   5      221.22      322.85     71.20 o 
  13   3   5      279.88      254.20     48.33 o 
 -20   4   5     3404.11     3291.69     98.90 o 
 -18   4   5     3103.74     2942.29     98.33 o 
 -16   4   5     7295.80     7170.41    211.30 o 
 -14   4   5    26448.03    25935.78    337.73 o 
 -12   4   5    20727.00    20939.87    276.92 o 
 -10   4   5    19096.33    19065.91    226.72 o 
  -8   4   5    46401.70    46871.42    487.79 o 
  -6   4   5    38994.03    38638.82    406.84 o 
  -4   4   5     7127.96     7202.64    151.12 o 
  -2   4   5    11568.18    11899.61    141.44 o 
   0   4   5    18740.20    18651.17    209.67 o 
   2   4   5     6231.97     6214.18    105.99 o 
   4   4   5     2139.09     2211.60     57.04 o 
   6   4   5     4574.42     4620.67     92.11 o 
   8   4   5     2421.24     2465.59     81.53 o 
  10   4   5      601.79      540.33     53.19 o 
  12   4   5      588.41      590.76     59.50 o 
 -21   5   5       11.73      -21.83     34.29 o 
 -19   5   5      209.70      107.71     36.20 o 
 -17   5   5      630.66      562.32     47.62 o 
 -15   5   5      330.80      209.13     35.51 o 
 -13   5   5       60.69       46.05     26.55 o 
 -11   5   5     4923.90     4724.67     82.76 o 
  -9   5   5     5467.07     5453.75     89.81 o 
  -7   5   5      131.33       80.91     17.14 o 
  -5   5   5      839.30      931.54     52.98 o 
  -3   5   5     1443.87     1473.05     43.39 o 
  -1   5   5      393.44      369.28     23.73 o 
   1   5   5      933.46      795.17     35.57 o 
   3   5   5      384.59      353.80     29.39 o 
   5   5   5       91.32       85.41     25.95 o 
   7   5   5     1157.37     1108.41     67.69 o 
   9   5   5       13.29       -0.97     27.50 o 
  11   5   5      152.31      185.33     44.36 o 
 -20   6   5      726.45      790.98     72.30 o 
 -18   6   5     3444.33     3472.53    101.70 o 
 -16   6   5     4025.18     3947.72     94.49 o 
 -14   6   5     3618.00     3559.80     86.75 o 
 -12   6   5    10914.35    10839.72    170.29 o 
 -10   6   5    18386.29    18376.22    233.37 o 
  -8   6   5    10514.23    10474.89    148.08 o 
  -6   6   5    14642.03    15020.43    231.78 o 
  -4   6   5    24576.78    24983.00    301.54 o 
  -2   6   5    15054.42    14980.58    211.58 o 
   0   6   5     7768.06     7605.52    124.95 o 
   2   6   5     9802.48     9566.83    171.00 o 
   4   6   5     7781.53     7626.29    135.54 o 
   6   6   5     3550.97     3286.62     90.52 o 
   8   6   5     1697.36     1527.55     70.00 o 
  10   6   5     1240.06     1170.52     92.84 o 
 -19   7   5      152.11      213.39     53.30 o 
 -17   7   5      644.74      760.65     70.26 o 
 -15   7   5      327.55      348.51     46.82 o 
 -13   7   5      317.51      372.40     46.98 o 
 -11   7   5      500.30      462.33     48.53 o 
  -9   7   5     1181.10     1140.65     53.11 o 
  -7   7   5      990.79      844.37     56.05 o 
  -5   7   5     5081.89     5105.20     93.28 o 
  -3   7   5     8820.09     8561.27    132.36 o 
  -1   7   5     4312.13     4237.49     94.53 o 
   1   7   5      758.11      770.42     55.08 o 
   3   7   5     2174.52     2367.26    143.09 o 
   5   7   5     1830.13     1932.48     85.46 o 
   7   7   5      490.46      523.39     56.66 o 
   9   7   5      198.37      216.96     47.47 o 
 -18   8   5      207.38      224.89     55.87 o 
 -16   8   5      890.63      852.76     67.09 o 
 -14   8   5     1178.70     1079.75     69.27 o 
 -12   8   5      644.19      528.22     54.10 o 
 -10   8   5     1261.00     1216.95     58.63 o 
  -8   8   5     3562.57     3717.47     94.88 o 
  -6   8   5     4592.85     4485.25    101.39 o 
  -4   8   5     5469.69     5660.43    127.30 o 
  -2   8   5     6354.74     6357.15    121.84 o 
   0   8   5     4720.85     4921.20    148.62 o 
   2   8   5     2952.05     3022.87     94.41 o 
   4   8   5     2303.90     2324.68     95.73 o 
   6   8   5     1658.43     1556.69     84.47 o 
   8   8   5      954.45      874.17     74.44 o 
 -15   9   5     1653.35     1857.25     88.79 o 
 -13   9   5     1670.68     1759.18    137.76 o 
 -11   9   5     2323.78     2325.94     91.77 o 
  -9   9   5     3066.79     3049.55     86.65 o 
  -7   9   5     3429.79     3535.30     91.79 o 
  -5   9   5     5610.07     5588.53    134.16 o 
  -3   9   5     5404.01     5191.40    143.86 o 
  -1   9   5     2947.47     2823.68    110.90 o 
   1   9   5     2122.64     2131.28    104.63 o 
   3   9   5     1794.38     1920.84     91.11 o 
   5   9   5      753.64      894.59     72.61 o 
   7   9   5      513.18      588.37     67.63 o 
 -14  10   5       55.19       48.92     47.98 o 
 -12  10   5        3.51       36.76     39.58 o 
 -10  10   5       98.60      171.96     43.46 o 
  -8  10   5       34.75       22.48     41.15 o 
  -6  10   5      417.07      449.07     62.09 o 
  -4  10   5      374.67      419.03     59.15 o 
  -2  10   5      422.19      509.74     61.36 o 
   0  10   5      418.18      381.39     55.54 o 
   2  10   5       69.95       80.80     41.09 o 
   4  10   5       49.92       29.48     43.62 o 
   6  10   5      153.39      100.80     50.83 o 
 -11  11   5     1267.82     1486.41     94.65 o 
  -9  11   5     1266.17     1391.79    125.66 o 
  -7  11   5     2638.13     2570.64    113.48 o 
  -5  11   5     1975.75     2063.62    102.10 o 
  -3  11   5      945.85     1020.98     83.03 o 
  -1  11   5     1388.68     1431.98     96.51 o 
   1  11   5     1229.70     1276.78     82.14 o 
   3  11   5      349.59      427.66     69.86 o 
  -8  12   5      273.86      262.12    108.77 o 
  -6  12   5      199.25      165.59     59.30 o 
  -4  12   5       10.79      -60.09     91.88 o 
  -2  12   5       52.03        8.13     70.59 o 
 -22   0   6      225.87      307.65    114.84 o 
 -20   0   6      922.93     1085.34     71.60 o 
 -18   0   6     8256.87     7995.25    293.30 o 
 -16   0   6     9700.67     9350.02    250.32 o 
 -14   0   6     6303.76     6150.30    179.62 o 
 -12   0   6    42583.21    41264.79    611.14 o 
 -10   0   6    83981.39    82787.02   1372.16 o 
  -8   0   6    47620.44    47770.34    688.90 o 
  -6   0   6    77819.37    73327.92   1871.32 o 
  -4   0   6   159622.50   151245.25   2125.73 o 
  -2   0   6    56943.83    55979.34    801.04 o 
   0   0   6    29029.19    30005.45    507.58 o 
   2   0   6    37011.95    37719.68    556.65 o 
   4   0   6    15493.63    15812.78    259.35 o 
   6   0   6     2116.13     2185.17     69.78 o 
   8   0   6     1609.77     1779.52    131.78 o 
  10   0   6     1138.54     1336.09    103.86 o 
  12   0   6      177.78      138.37     88.57 o 
 -23   1   6      269.86      297.47     51.74 o 
 -21   1   6      252.33      227.28     37.84 o 
 -19   1   6     2218.71     2188.23     73.15 o 
 -17   1   6     2332.52     2398.07     64.82 o 
 -15   1   6      499.59      477.80     32.46 o 
 -13   1   6     1312.64     1173.53     40.17 o 
 -11   1   6     8983.84     8590.49    107.97 o 
  -9   1   6     1113.31     1050.40     32.00 o 
  -7   1   6       76.70      103.37     14.44 o 
  -5   1   6     4494.64     4474.48     66.78 o 
  -3   1   6     5644.52     5548.01     74.92 o 
  -1   1   6      459.12      461.98     22.99 o 
   1   1   6      439.89      426.71     22.66 o 
   3   1   6     3910.41     3887.13     61.77 o 
   5   1   6     1000.71      984.28     45.41 o 
   7   1   6       20.75       67.70     25.83 o 
   9   1   6      766.07      780.77     51.34 o 
  11   1   6      383.54      402.16     52.79 o 
 -22   2   6     1030.48     1002.33     62.52 o 
 -20   2   6     1672.27     1607.61     66.18 o 
 -18   2   6     2115.33     1913.92     67.57 o 
 -16   2   6     7852.09     7282.38    124.87 o 
 -14   2   6    13952.51    13656.98    176.46 o 
 -12   2   6    13744.92    13488.89    159.25 o 
 -10   2   6    23953.55    24278.00    262.61 o 
  -8   2   6    56042.54    56911.16    581.16 o 
  -6   2   6    54360.41    55180.88    601.87 o 
  -4   2   6    33278.25    34043.79    381.62 o 
  -2   2   6    26475.87    26649.59    303.48 o 
   0   2   6    29731.91    30552.90    320.80 o 
   2   2   6    11826.73    12260.24    144.47 o 
   4   2   6     4885.82     5095.68     85.46 o 
   6   2   6     4008.05     4048.54     84.40 o 
   8   2   6     1585.84     1565.81     63.28 o 
  10   2   6      239.14      240.71     38.86 o 
  12   2   6      231.41      266.74     59.55 o 
 -21   3   6     3809.34     4055.64    109.04 o 
 -19   3   6     5022.98     5081.15    115.91 o 
 -17   3   6     4938.73     4937.88    109.19 o 
 -15   3   6    15741.03    15951.71    245.22 o 
 -13   3   6    11674.18    12034.75    174.04 o 
 -11   3   6     7969.61     7739.49    131.58 o 
  -9   3   6    18483.05    18278.09    218.47 o 
  -7   3   6    30963.31    31076.96    378.62 o 
  -5   3   6     2416.65     2257.58     45.73 o 
  -3   3   6     7044.19     7218.84    100.60 o 
  -1   3   6    12438.74    12228.31    156.00 o 
   1   3   6     6937.80     6892.59    101.92 o 
   3   3   6     3254.66     3335.92     68.13 o 
   5   3   6     7450.28     7769.28    129.18 o 
   7   3   6     3471.92     3551.28     92.37 o 
   9   3   6     1606.09     1801.80    106.87 o 
  11   3   6      708.37      612.95     59.34 o 
 -22   4   6      463.37      397.26     49.09 o 
 -20   4   6     1278.19     1124.62     62.09 o 
 -18   4   6     1284.40     1131.47     68.71 o 
 -16   4   6     1717.08     1636.78     71.32 o 
 -14   4   6     1883.24     1699.90     56.40 o 
 -12   4   6      893.67      856.58     36.79 o 
 -10   4   6     2730.47     2686.35     61.98 o 
  -8   4   6     7374.32     7751.21    102.56 o 
  -6   4   6      995.73     1050.99     36.58 o 
  -4   4   6      288.99      289.84     20.85 o 
  -2   4   6     1254.59     1358.01     38.74 o 
   0   4   6      210.35      232.98     22.78 o 
   2   4   6      311.85      297.22     26.02 o 
   4   4   6     2175.61     2133.69     62.86 o 
   6   4   6      783.78      773.17     42.80 o 
   8   4   6      102.86       99.00     30.05 o 
  10   4   6      236.27      171.68     42.30 o 
 -21   5   6     2223.07     2466.49    106.17 o 
 -19   5   6     4757.32     4931.62    119.44 o 
 -17   5   6     4544.98     4698.53    110.62 o 
 -15   5   6     8539.53     8788.23    147.27 o 
 -13   5   6    14939.30    15085.09    217.48 o 
 -11   5   6    15960.88    16342.22    209.57 o 
  -9   5   6    12578.89    12830.71    170.46 o 
  -7   5   6    24319.06    24652.45    336.12 o 
  -5   5   6    18978.98    19192.14    272.41 o 
  -3   5   6    11163.70    10821.88    215.42 o 
  -1   5   6    11670.82    11646.27    174.76 o 
   1   5   6    12727.12    12653.77    174.60 o 
   3   5   6     5831.90     5986.14    113.41 o 
   5   5   6     5266.34     5288.78    151.67 o 
   7   5   6     3532.36     3721.52     97.07 o 
   9   5   6     1488.76     1533.65     78.22 o 
 -20   6   6       49.14       41.90     45.87 o 
 -18   6   6      296.45      222.05     48.77 o 
 -16   6   6       68.96       76.18     37.36 o 
 -14   6   6     1259.99     1164.15     63.23 o 
 -12   6   6      501.21      466.23     48.11 o 
 -10   6   6      548.95      530.15     39.65 o 
  -8   6   6     2860.01     2470.46     69.93 o 
  -6   6   6     2491.26     2324.14     59.93 o 
  -4   6   6     2308.45     2148.36     66.55 o 
  -2   6   6     6925.28     6501.24    142.18 o 
   0   6   6     4274.07     4067.45    138.39 o 
   2   6   6      114.77      140.98     31.85 o 
   4   6   6        7.50        2.24     40.21 o 
   6   6   6      113.69      116.17     38.68 o 
   8   6   6        1.85      -34.39     34.39 o 
  10   6   6       17.65       26.64     87.79 o 
 -19   7   6      989.31      949.48     78.10 o 
 -17   7   6     2531.87     2198.61     88.44 o 
 -15   7   6     1945.42     2023.56     82.21 o 
 -13   7   6     4267.37     4098.73    140.35 o 
 -11   7   6    10197.77    10086.63    167.18 o 
  -9   7   6     7157.35     7454.89    134.56 o 
  -7   7   6     5542.28     5605.88    111.12 o 
  -5   7   6    12981.73    13094.23    200.58 o 
  -3   7   6    11816.39    11795.67    187.39 o 
  -1   7   6     5623.91     5664.64    117.89 o 
   1   7   6     5184.22     4825.03    119.81 o 
   3   7   6     4274.98     4279.75    157.04 o 
   5   7   6     1389.51     1288.75     75.99 o 
   7   7   6      710.60      667.42     65.32 o 
   9   7   6      607.19      697.19     69.43 o 
 -18   8   6      690.25      651.49     97.05 o 
 -16   8   6     1161.81     1167.41     80.81 o 
 -14   8   6     1194.13     1234.27     81.49 o 
 -12   8   6     3871.45     3995.79    143.80 o 
 -10   8   6     5234.79     5411.34    131.38 o 
  -8   8   6     1720.59     1665.25     97.99 o 
  -6   8   6     2620.13     2391.19     86.53 o 
  -4   8   6     9085.86     9029.31    175.15 o 
  -2   8   6     5239.22     5115.45    123.41 o 
   0   8   6     1371.62     1195.41     92.18 o 
   2   8   6     1996.89     2008.39     79.78 o 
   4   8   6     1149.58     1137.46     73.59 o 
   6   8   6       55.23       78.38     40.64 o 
 -17   9   6       33.20       48.31     44.94 o 
 -15   9   6      942.40      871.03     71.25 o 
 -13   9   6      982.64      895.38     67.62 o 
 -11   9   6      200.04      142.74     57.36 o 
  -9   9   6     1313.58     1318.42     72.47 o 
  -7   9   6     2094.26     2085.22     85.66 o 
  -5   9   6      979.26     1153.52     66.93 o 
  -3   9   6     1490.67     1387.45     82.28 o 
  -1   9   6     2903.85     2810.98     94.58 o 
   1   9   6      763.18      626.39     56.37 o 
   3   9   6       69.51       34.25     44.47 o 
   5   9   6      101.54       77.08     46.47 o 
 -14  10   6     1941.55     2013.71     96.00 o 
 -12  10   6     1539.71     1677.35     83.72 o 
 -10  10   6     1677.25     1575.01     98.02 o 
  -8  10   6     2650.93     2506.31     96.04 o 
  -6  10   6     2031.52     1901.84     97.75 o 
  -4  10   6     1261.51     1203.90     82.43 o 
  -2  10   6     1807.36     1860.86     94.70 o 
   0  10   6     1994.33     1971.07     96.43 o 
   2  10   6      681.75      790.90     85.01 o 
   4  10   6      327.49      398.09     60.46 o 
 -11  11   6        4.42        1.81     97.05 o 
  -9  11   6       43.33       10.23     52.55 o 
  -7  11   6      139.65      117.86     53.63 o 
  -5  11   6        1.31       -5.81     51.13 o 
  -3  11   6       51.05      100.36     50.01 o 
  -1  11   6        0.63      -29.39     45.16 o 
   1  11   6       30.01       43.38     47.74 o 
  -6  12   6      558.57      641.47     98.31 o 
  -4  12   6      536.27      599.91     79.41 o 
 -23   1   7      683.15      720.10     62.25 o 
 -21   1   7     1757.34     2029.08     73.76 o 
 -19   1   7     4612.00     4685.72     96.57 o 
 -17   1   7    14353.53    14498.64    205.19 o 
 -15   1   7    19001.82    18665.99    232.44 o 
 -13   1   7    37395.75    36969.19    392.28 o 
 -11   1   7    43164.71    42360.66    440.31 o 
  -9   1   7    45550.06    45778.95    471.96 o 
  -7   1   7    35597.40    35378.82    368.66 o 
  -5   1   7    58823.93    59755.25    647.04 o 
  -3   1   7    31359.50    31709.67    352.39 o 
  -1   1   7    14707.03    15205.84    170.20 o 
   1   1   7     8539.92     8970.96    130.28 o 
   3   1   7     6437.79     6595.93    109.40 o 
   5   1   7     1070.76     1154.83     42.41 o 
   7   1   7     1074.08     1068.48     82.45 o 
   9   1   7      588.85      613.32     77.59 o 
  11   1   7      300.61      303.96     57.62 o 
 -22   2   7      740.30      801.84     95.51 o 
 -20   2   7     2358.81     2437.03     79.43 o 
 -18   2   7     3507.97     3210.27     85.19 o 
 -16   2   7      989.65     1057.11     47.36 o 
 -14   2   7      750.30      758.78     32.74 o 
 -12   2   7     3898.14     3873.36     64.12 o 
 -10   2   7     1791.60     1796.49     50.12 o 
  -8   2   7     1323.61     1327.26     39.07 o 
  -6   2   7     6802.13     6953.11    104.12 o 
  -4   2   7     8614.82     8150.10    109.14 o 
  -2   2   7     3778.01     3742.24     63.03 o 
   0   2   7     4343.36     4271.96     72.16 o 
   2   2   7     7216.95     7277.08    107.52 o 
   4   2   7     5163.99     5146.82     89.13 o 
   6   2   7     2006.93     2035.83     66.02 o 
   8   2   7     1510.59     1497.36    140.71 o 
  10   2   7      753.36      678.48     73.17 o 
 -23   3   7      652.02      657.63     58.30 o 
 -21   3   7     1698.79     1550.78     83.72 o 
 -19   3   7      746.88      716.86     48.59 o 
 -17   3   7     3243.21     2962.95     81.20 o 
 -15   3   7    12937.70    12603.41    186.06 o 
 -13   3   7     6482.23     6478.60     98.35 o 
 -11   3   7     1544.68     1450.58     36.91 o 
  -9   3   7    18333.91    18102.29    205.79 o 
  -7   3   7    21033.56    21099.51    271.52 o 
  -5   3   7     3923.73     3886.77    116.97 o 
  -3   3   7     9162.52     9170.25    124.36 o 
  -1   3   7    13449.68    13362.52    171.14 o 
   1   3   7     1578.99     1631.23     46.65 o 
   3   3   7      888.39      877.63     39.00 o 
   5   3   7     3107.77     3167.81     93.61 o 
   7   3   7     1229.68     1185.04     81.31 o 
   9   3   7      123.28       69.16     35.59 o 
 -22   4   7     2875.83     3075.20    176.23 o 
 -20   4   7     3193.25     3258.06    109.94 o 
 -18   4   7     3289.29     3249.71     89.29 o 
 -16   4   7     7262.47     7535.41    131.53 o 
 -14   4   7     7567.19     7589.75    129.45 o 
 -12   4   7     3317.24     3355.86     60.61 o 
 -10   4   7     7798.02     7865.57    128.12 o 
  -8   4   7    21126.83    21362.04    260.32 o 
  -6   4   7    12625.08    12597.88    167.05 o 
  -4   4   7     8257.53     8181.58    139.85 o 
  -2   4   7    17351.79    17421.37    219.13 o 
   0   4   7    14468.08    14384.70    189.04 o 
   2   4   7     5456.88     5569.33    123.55 o 
   4   4   7     6234.33     6341.47    110.31 o 
   6   4   7     5770.50     6221.01    144.63 o 
   8   4   7     1686.43     1857.84    100.86 o 
  10   4   7      447.99      469.32     67.79 o 
 -21   5   7       12.31      -26.82     42.56 o 
 -19   5   7      637.72      546.93     58.26 o 
 -17   5   7       66.51       34.87     40.08 o 
 -15   5   7      235.99      276.14     40.97 o 
 -13   5   7      117.81      127.73     36.96 o 
 -11   5   7       22.14       23.71     25.09 o 
  -9   5   7     1545.66     1520.33     68.46 o 
  -7   5   7       82.28      116.52     40.87 o 
  -5   5   7     1197.40     1271.39     53.54 o 
  -3   5   7      481.07      472.74     36.95 o 
  -1   5   7      483.21      431.98     53.24 o 
   1   5   7       90.62      129.36     30.85 o 
   3   5   7      985.24      856.57     50.46 o 
   5   5   7      379.97      303.54     43.74 o 
   7   5   7       93.30       57.74     35.90 o 
   9   5   7      300.93      267.80     61.15 o 
 -20   6   7     2285.05     2335.66    103.90 o 
 -18   6   7     5386.99     5336.33    145.16 o 
 -16   6   7     2997.16     2901.96     94.82 o 
 -14   6   7     4816.80     4920.59    120.48 o 
 -12   6   7    17147.78    17306.06    247.90 o 
 -10   6   7    13037.63    13500.23    205.01 o 
  -8   6   7     6261.12     6409.75    116.89 o 
  -6   6   7    17855.44    17536.80    328.85 o 
  -4   6   7    17745.97    17496.31    310.13 o 
  -2   6   7     4988.80     5084.29    108.97 o 
   0   6   7     5752.77     5742.51    117.37 o 
   2   6   7     7641.97     7439.40    235.86 o 
   4   6   7     2145.31     2257.12     91.19 o 
   6   6   7      754.71      713.51     63.13 o 
   8   6   7      846.46      891.99     73.20 o 
 -19   7   7      251.00      250.61     54.82 o 
 -17   7   7      349.10      380.13     51.64 o 
 -15   7   7     1293.14     1285.17    101.03 o 
 -13   7   7     3943.25     3752.66    109.22 o 
 -11   7   7     4260.56     4095.03     96.72 o 
  -9   7   7     4478.96     4217.01     96.85 o 
  -7   7   7     1592.51     1403.42     70.74 o 
  -5   7   7     1367.81     1187.39     70.75 o 
  -3   7   7     1796.52     1663.12     79.17 o 
  -1   7   7     1195.97     1051.58     56.83 o 
   1   7   7      314.23      210.64     42.33 o 
   3   7   7      480.06      407.56     52.17 o 
   5   7   7       25.39       20.16     46.75 o 
   7   7   7       29.59       -8.18     46.43 o 
 -18   8   7      734.50      615.91     62.76 o 
 -16   8   7     1986.85     2018.91     90.46 o 
 -14   8   7     3077.11     2995.97    115.77 o 
 -12   8   7     3995.70     3865.71    113.02 o 
 -10   8   7     6207.34     6501.14    148.40 o 
  -8   8   7     5701.10     5864.83    138.63 o 
  -6   8   7     3414.06     3469.37    102.82 o 
  -4   8   7     2804.73     2642.14     80.91 o 
  -2   8   7     3163.73     2913.65     96.53 o 
   0   8   7     1839.52     1843.49    117.45 o 
   2   8   7      691.98      704.98     60.97 o 
   4   8   7      233.04      161.26     46.62 o 
   6   8   7      113.86      158.59     49.27 o 
 -17   9   7      978.06     1131.76     79.30 o 
 -15   9   7     1389.52     1464.06     85.23 o 
 -13   9   7     2314.66     2305.76     95.92 o 
 -11   9   7     3352.27     3400.83    108.30 o 
  -9   9   7     3363.35     3125.81    172.89 o 
  -7   9   7     2280.33     2214.61     88.35 o 
  -5   9   7     2004.07     1921.16     81.25 o 
  -3   9   7     1738.44     1536.80    146.96 o 
  -1   9   7     1692.51     1604.79     79.63 o 
   1   9   7     1414.32     1529.32     79.35 o 
   3   9   7      773.95      798.43     72.65 o 
 -14  10   7      495.18      470.57     89.01 o 
 -12  10   7      265.89      390.59     69.96 o 
 -10  10   7      361.75      293.55     51.43 o 
  -8  10   7      572.00      567.91     58.16 o 
  -6  10   7       41.07       61.38     50.24 o 
  -4  10   7        5.98       -7.82     45.61 o 
  -2  10   7      261.30      244.28     55.16 o 
   0  10   7      113.45      116.19     47.93 o 
   2  10   7        1.82      -47.69     47.69 o 
 -11  11   7      760.43      970.26    114.56 o 
  -9  11   7     1468.67     1541.47     96.41 o 
  -7  11   7     1418.49     1430.80     93.88 o 
  -5  11   7      721.43      799.46     77.18 o 
  -3  11   7      905.85     1061.03     83.49 o 
  -1  11   7     1100.16     1331.26     89.40 o 
 -24   0   8     2021.04     2387.43    132.41 o 
 -22   0   8     3461.20     3589.61    154.17 o 
 -20   0   8    10693.19    10811.87    319.38 o 
 -18   0   8    17879.21    18976.42    365.48 o 
 -16   0   8    15646.32    15508.10    301.54 o 
 -14   0   8    40437.84    40233.02    603.62 o 
 -12   0   8    70709.09    70689.73   1019.21 o 
 -10   0   8    34211.52    34133.98    509.00 o 
  -8   0   8    15472.21    14851.06    337.88 o 
  -6   0   8    29155.37    28561.54    534.64 o 
  -4   0   8    17932.03    18296.19    283.82 o 
  -2   0   8     4149.59     4095.40     93.15 o 
   0   0   8     5807.07     6116.69    119.11 o 
   2   0   8     6981.11     6922.47    184.75 o 
   4   0   8      960.03      967.39     62.93 o 
   6   0   8      594.36      547.73    100.18 o 
   8   0   8     1278.65     1318.61    104.97 o 
 -23   1   8        9.10       70.02     33.65 o 
 -21   1   8      130.30      185.34     35.45 o 
 -19   1   8     1256.36     1165.64     53.36 o 
 -17   1   8       36.49       59.61     22.75 o 
 -15   1   8       41.19       11.86     20.28 o 
 -13   1   8     2745.72     2653.75     54.11 o 
 -11   1   8     2325.24     2336.67     48.39 o 
  -9   1   8      123.75      134.70     18.80 o 
  -7   1   8     4649.88     4656.41     67.45 o 
  -5   1   8    10949.84    10730.47    126.13 o 
  -3   1   8     1958.87     1857.58     38.65 o 
  -1   1   8      629.08      538.53     27.36 o 
   1   1   8     3672.89     3625.36     67.04 o 
   3   1   8     1191.41     1054.69     39.59 o 
   5   1   8      121.53      100.44     27.67 o 
   7   1   8      173.65      171.30     38.09 o 
   9   1   8      216.28      202.63     45.42 o 
 -22   2   8     3126.66     3069.96     92.69 o 
 -20   2   8     3367.00     3318.87     89.61 o 
 -18   2   8     5906.49     5592.81    115.34 o 
 -16   2   8    15883.35    15902.26    206.60 o 
 -14   2   8    23111.19    23056.70    259.71 o 
 -12   2   8    19389.97    19835.62    224.66 o 
 -10   2   8    21813.69    21886.67    243.12 o 
  -8   2   8    21863.44    21561.65    236.65 o 
  -6   2   8    10380.46    10336.22    131.89 o 
  -4   2   8     7700.15     7916.03    110.24 o 
  -2   2   8    13007.45    12966.12    165.47 o 
   0   2   8     6340.74     6388.00     98.35 o 
   2   2   8     1555.42     1461.47     55.38 o 
   4   2   8     1752.79     1765.46     52.28 o 
   6   2   8     1586.87     1550.97     81.08 o 
   8   2   8      434.99      439.32     52.65 o 
 -23   3   8     1031.71     1090.96     71.15 o 
 -21   3   8      797.46      773.27     54.31 o 
 -19   3   8     1275.52     1262.68     59.25 o 
 -17   3   8     3641.87     3820.73     86.63 o 
 -15   3   8     6900.76     6955.66    110.27 o 
 -13   3   8     1851.74     1771.98     60.26 o 
 -11   3   8     6823.41     6570.30     93.59 o 
  -9   3   8    19284.70    19250.13    236.96 o 
  -7   3   8    18991.95    18929.81    230.76 o 
  -5   3   8    11986.50    11877.81    173.14 o 
  -3   3   8    24120.13    24038.85    285.69 o 
  -1   3   8    14252.86    14366.18    185.21 o 
   1   3   8     5441.49     5683.60     95.56 o 
   3   3   8     3236.73     3320.97     80.47 o 
   5   3   8     3533.50     3802.03     88.57 o 
   7   3   8      812.35      959.97    101.61 o 
   9   3   8      239.59      252.84     77.45 o 
 -22   4   8      180.07      118.72     52.09 o 
 -20   4   8      285.38      290.95     48.07 o 
 -18   4   8       64.80       98.89     38.59 o 
 -16   4   8      765.32      705.52     51.09 o 
 -14   4   8     2259.43     2073.05     66.83 o 
 -12   4   8     1064.06     1056.86     76.93 o 
 -10   4   8      885.33     1054.92     48.88 o 
  -8   4   8     3329.66     3300.41     67.11 o 
  -6   4   8     2408.50     2343.59     87.04 o 
  -4   4   8     4004.17     3998.98     87.16 o 
  -2   4   8     6069.81     5904.89    110.83 o 
   0   4   8     2542.52     2420.63     70.44 o 
   2   4   8      775.51      677.61     45.41 o 
   4   4   8     1117.36     1085.44     64.49 o 
   6   4   8      458.91      418.70     49.78 o 
   8   4   8      135.55      151.08    125.64 o 
 -21   5   8     1615.56     1884.61     93.04 o 
 -19   5   8     3110.55     3171.47    108.47 o 
 -17   5   8     5849.90     5765.29    153.43 o 
 -15   5   8     7509.59     7500.60    200.50 o 
 -13   5   8     7018.09     7210.49    133.31 o 
 -11   5   8    14123.11    13800.38    263.91 o 
  -9   5   8    14998.43    15039.11    286.70 o 
  -7   5   8    16763.15    16727.04    256.74 o 
  -5   5   8    18936.35    18469.00    376.51 o 
  -3   5   8    15820.19    16089.05    235.69 o 
  -1   5   8     7508.67     7483.36    173.42 o 
   1   5   8     6017.03     6072.27    135.57 o 
   3   5   8     3343.68     3752.78    100.33 o 
   5   5   8     1596.64     1622.30     80.44 o 
   7   5   8      649.38      612.03     74.00 o 
 -20   6   8      409.44      443.65     60.58 o 
 -18   6   8      376.99      367.42     47.87 o 
 -16   6   8     1402.78     1341.28     71.18 o 
 -14   6   8     1577.50     1509.66     74.72 o 
 -12   6   8      352.26      353.16     36.84 o 
 -10   6   8     2086.12     2046.91     67.20 o 
  -8   6   8     2246.56     1900.30     99.70 o 
  -6   6   8       93.50      107.97     34.30 o 
  -4   6   8      750.79      787.14     56.12 o 
  -2   6   8       15.25       37.91     30.93 o 
   0   6   8       81.78      117.42     33.77 o 
   2   6   8      135.28      134.38     38.36 o 
   4   6   8       27.96      -17.44     36.88 o 
   6   6   8       14.18       36.10     41.34 o 
 -19   7   8     2973.33     2902.65    115.47 o 
 -17   7   8     3379.69     3435.77    132.05 o 
 -15   7   8     2843.12     2920.78    145.66 o 
 -13   7   8     6706.37     6873.33    151.92 o 
 -11   7   8     9332.34     9390.85    300.58 o 
  -9   7   8     5279.35     5347.79    132.37 o 
  -7   7   8     6108.42     5828.00    121.01 o 
  -5   7   8     7748.36     7724.78    146.04 o 
  -3   7   8     2861.51     2666.56     82.06 o 
  -1   7   8     1486.72     1458.86     99.85 o 
   1   7   8     2385.99     2162.98     94.46 o 
   3   7   8     1067.96     1033.30    117.39 o 
   5   7   8      213.89      211.55     50.72 o 
 -18   8   8     1262.56     1442.76     83.10 o 
 -16   8   8      616.04      663.07     61.44 o 
 -14   8   8     2501.42     2423.07    115.78 o 
 -12   8   8     4386.39     4342.76    122.57 o 
 -10   8   8     2263.58     2100.81     86.91 o 
  -8   8   8     2304.67     2121.83     85.61 o 
  -6   8   8     3146.60     2944.69     99.81 o 
  -4   8   8     1039.87      999.49     59.07 o 
  -2   8   8      290.94      237.93     44.94 o 
   0   8   8      855.56      751.32     62.33 o 
   2   8   8     1142.43     1086.90     78.47 o 
   4   8   8      369.16      431.17     78.84 o 
 -17   9   8      606.54      552.61     63.46 o 
 -15   9   8     1203.41     1296.93    109.45 o 
 -13   9   8      636.72      786.14     81.68 o 
 -11   9   8      753.54      740.80     63.65 o 
  -9   9   8     2379.11     2351.14     92.31 o 
  -7   9   8      736.20      807.54     64.47 o 
  -5   9   8       27.17       33.84     47.04 o 
  -3   9   8      210.47      151.00     51.57 o 
  -1   9   8      408.64      432.30     82.13 o 
   1   9   8       26.36        5.64     43.49 o 
   3   9   8       70.43       80.62     50.81 o 
 -14  10   8      936.59     1075.28     98.37 o 
 -12  10   8      965.65      851.71     85.40 o 
 -10  10   8     2140.38     2151.41    163.02 o 
  -8  10   8     2886.47     3049.86    105.70 o 
  -6  10   8     1613.81     1633.14     98.34 o 
  -4  10   8     1298.38     1234.30     92.75 o 
  -2  10   8     1713.78     1835.58     97.64 o 
   0  10   8     1178.74     1346.00     92.05 o 
 -11  11   8        1.91       24.16     60.64 o 
  -9  11   8       13.42      -20.99     50.95 o 
  -7  11   8        8.79       -4.87     53.39 o 
  -5  11   8       57.02       -9.00     50.82 o 
  -3  11   8      149.17      150.40     57.19 o 
 -23   1   9     4170.09     4212.80    149.89 o 
 -21   1   9     8336.02     8228.76    157.37 o 
 -19   1   9    12006.22    12192.54    183.65 o 
 -17   1   9    11947.96    11957.64    182.57 o 
 -15   1   9     8869.47     8993.92    131.57 o 
 -13   1   9    24319.04    24490.60    271.16 o 
 -11   1   9    26554.61    27384.09    298.53 o 
  -9   1   9    14556.32    14975.72    173.57 o 
  -7   1   9    11247.02    11633.09    137.99 o 
  -5   1   9    13654.59    13534.51    156.26 o 
  -3   1   9     4139.91     4102.98     69.85 o 
  -1   1   9     6202.33     6249.10     95.92 o 
   1   1   9     7630.35     7777.77    127.28 o 
   3   1   9     4502.36     4576.24     92.78 o 
   5   1   9     1495.93     1623.17     82.51 o 
   7   1   9     1426.85     1572.25     96.21 o 
 -24   2   9       27.74      110.46     39.05 o 
 -22   2   9      100.50      181.11     36.30 o 
 -20   2   9     1391.79     1290.50     59.97 o 
 -18   2   9      816.26      874.45     49.88 o 
 -16   2   9     2585.08     2399.35     76.15 o 
 -14   2   9    11332.29    11287.74    144.03 o 
 -12   2   9    11449.98    11170.32    141.17 o 
 -10   2   9     6116.40     6033.40     88.07 o 
  -8   2   9    17147.68    16780.42    190.37 o 
  -6   2   9    19495.30    19355.04    234.40 o 
  -4   2   9    10679.95    10482.20    140.15 o 
  -2   2   9     6653.72     6513.95     99.57 o 
   0   2   9     5559.34     5587.57    115.60 o 
   2   2   9     1168.32     1165.45     47.32 o 
   4   2   9      249.42      336.02     42.99 o 
   6   2   9      132.99      159.28     40.04 o 
 -23   3   9     1480.47     1389.25     80.92 o 
 -21   3   9     1570.45     1533.31     77.59 o 
 -19   3   9     1472.37     1363.74     69.74 o 
 -17   3   9     4347.34     4156.60    134.83 o 
 -15   3   9     5544.08     5826.13    143.53 o 
 -13   3   9     4555.15     4604.06     83.89 o 
 -11   3   9     9262.58     9388.16    178.76 o 
  -9   3   9    15541.04    15890.78    220.08 o 
  -7   3   9     4778.36     4984.61    137.66 o 
  -5   3   9     2282.90     2302.45     64.03 o 
  -3   3   9     6818.14     6920.03    119.74 o 
  -1   3   9     5708.08     5428.04    103.49 o 
   1   3   9     1199.48     1143.03     51.87 o 
   3   3   9     1387.41     1396.83     65.37 o 
   5   3   9     1187.64     1278.49     70.31 o 
   7   3   9      173.77      284.46     76.41 o 
 -22   4   9     1106.83     1240.22     78.94 o 
 -20   4   9      797.48      683.44     61.04 o 
 -18   4   9     3797.67     3625.16    101.28 o 
 -16   4   9    14994.31    15144.99    250.88 o 
 -14   4   9    10396.16    10490.20    168.02 o 
 -12   4   9    10396.20    10570.16    152.45 o 
 -10   4   9    27349.36    27226.48    327.95 o 
  -8   4   9    25593.52    24819.62    332.85 o 
  -6   4   9    11471.13    11365.43    177.73 o 
  -4   4   9    20143.70    20427.13    281.54 o 
  -2   4   9    17008.31    17180.64    245.40 o 
   0   4   9     3780.18     3750.84     90.04 o 
   2   4   9     1299.11     1364.50     64.92 o 
   4   4   9     1687.17     1791.27    106.04 o 
   6   4   9      357.64      298.70     77.15 o 
 -21   5   9        1.15       51.81     43.72 o 
 -19   5   9        2.04      -37.89     37.89 o 
 -17   5   9      582.79      591.92     53.36 o 
 -15   5   9       58.58       88.18     36.31 o 
 -13   5   9     1593.79     1599.10     60.64 o 
 -11   5   9      393.40      392.55     36.71 o 
  -9   5   9       31.24       55.57     38.11 o 
  -7   5   9     1377.76     1451.32     58.39 o 
  -5   5   9     1022.62      953.86     52.11 o 
  -3   5   9      261.37      307.69     36.76 o 
  -1   5   9      376.67      357.27     39.17 o 
   1   5   9      488.32      422.94     42.94 o 
   3   5   9        0.93       33.38     36.25 o 
   5   5   9       71.92      169.35     51.26 o 
 -20   6   9     2886.20     2956.41    113.80 o 
 -18   6   9     3836.19     4010.45    115.49 o 
 -16   6   9     4765.85     4719.92    167.63 o 
 -14   6   9     8777.44     8974.43    179.56 o 
 -12   6   9    10426.50    10972.99    302.53 o 
 -10   6   9     6318.14     6396.29    193.53 o 
  -8   6   9     6956.11     7011.89    214.38 o 
  -6   6   9    11347.45    11085.70    184.60 o 
  -4   6   9     6436.82     6106.06    168.67 o 
  -2   6   9     2301.11     2429.47     80.31 o 
   0   6   9     2887.39     3001.22    101.19 o 
   2   6   9     2042.61     2175.83    101.20 o 
   4   6   9      390.54      416.29     56.65 o 
 -19   7   9     1177.82     1480.67     83.69 o 
 -17   7   9      691.11      751.02     63.00 o 
 -15   7   9      861.77      794.12     74.98 o 
 -13   7   9     1417.36     1423.93    101.41 o 
 -11   7   9      375.15      369.72     67.71 o 
  -9   7   9      606.92      529.59     67.46 o 
  -7   7   9     1339.40     1143.90     65.22 o 
  -5   7   9      845.21      757.00     52.80 o 
  -3   7   9      119.70       72.97     34.58 o 
  -1   7   9      249.15      157.55     43.17 o 
   1   7   9      423.45      427.99     54.52 o 
   3   7   9      524.13      576.45     63.52 o 
 -18   8   9     1570.02     1732.74     89.44 o 
 -16   8   9     1668.15     2054.28    141.83 o 
 -14   8   9     1334.96     1565.31    103.83 o 
 -12   8   9     1153.11     1160.18    106.19 o 
 -10   8   9     1689.44     1659.77     82.65 o 
  -8   8   9     1361.93     1302.53     89.62 o 
  -6   8   9      736.10      771.50     63.85 o 
  -4   8   9      513.04      467.60     47.74 o 
  -2   8   9      602.79      634.79     60.74 o 
   0   8   9      318.35      373.52     54.18 o 
   2   8   9      269.53      278.76     55.53 o 
 -17   9   9     1157.94     1466.57    118.20 o 
 -15   9   9     1062.29      955.77    102.81 o 
 -13   9   9     1983.48     2095.65    114.07 o 
 -11   9   9     1790.31     1916.55     88.94 o 
  -9   9   9     1712.51     1718.58    140.91 o 
  -7   9   9     2651.12     2708.92    162.99 o 
  -5   9   9     2207.67     2074.82    111.63 o 
  -3   9   9      995.99      931.63     69.94 o 
  -1   9   9     1018.42      959.89     85.65 o 
   1   9   9      771.70      792.85     76.72 o 
 -14  10   9       20.56      103.02     92.23 o 
 -12  10   9        6.95      -35.79     61.55 o 
 -10  10   9       19.37       34.36     43.58 o 
  -8  10   9       57.62       84.32     53.23 o 
  -6  10   9        2.33       73.59     54.10 o 
  -4  10   9       12.99       29.99     49.39 o 
  -2  10   9        3.32       24.51     55.67 o 
  -9  11   9     1368.18     1436.24    133.11 o 
  -7  11   9      922.86      984.37    117.43 o 
 -24   0  10     2246.75     2348.50    227.66 o 
 -22   0  10     6215.85     6198.18    170.64 o 
 -20   0  10     7997.43     7839.08    192.11 o 
 -18   0  10     7817.29     7784.86    184.22 o 
 -16   0  10     5300.91     5110.20    122.48 o 
 -14   0  10     6095.68     6429.21    135.98 o 
 -12   0  10     7086.77     7426.95    148.73 o 
 -10   0  10    11575.42    11724.10    204.71 o 
  -8   0  10    13841.42    14229.23    234.86 o 
  -6   0  10    18790.05    19055.61    301.15 o 
  -4   0  10     8945.68     9003.05    192.13 o 
  -2   0  10     5383.94     5467.28    138.36 o 
   0   0  10     7411.31     7676.43    180.75 o 
   2   0  10     6690.67     6709.49    170.64 o 
   4   0  10     2160.09     2470.36    164.39 o 
   6   0  10     1515.41     1567.84    276.84 o 
 -23   1  10       14.22       15.46     33.71 o 
 -21   1  10     1110.84     1265.43     60.98 o 
 -19   1  10     1166.23     1181.63     51.38 o 
 -17   1  10       51.91       26.16     22.29 o 
 -15   1  10     4200.84     4147.99     74.97 o 
 -13   1  10    10084.01    10076.24    132.10 o 
 -11   1  10      836.10      796.90     34.47 o 
  -9   1  10      654.84      588.12     30.24 o 
  -7   1  10     7501.23     7169.65    112.25 o 
  -5   1  10     1188.32     1024.82     37.63 o 
  -3   1  10       22.95       21.54     18.44 o 
  -1   1  10      911.49      913.73     48.61 o 
   1   1  10      600.61      589.94     38.79 o 
   3   1  10       62.83       87.60     27.80 o 
   5   1  10        4.46       38.16     34.49 o 
 -24   2  10     2120.34     2108.66     93.22 o 
 -22   2  10     2836.26     3021.67    189.18 o 
 -20   2  10     3404.08     3316.61    102.01 o 
 -18   2  10     8269.53     8032.05    141.08 o 
 -16   2  10     6373.03     6398.94    109.05 o 
 -14   2  10     2342.00     2515.14     62.69 o 
 -12   2  10     6466.28     6632.59    105.69 o 
 -10   2  10    16315.66    16626.22    209.24 o 
  -8   2  10     9677.01     9761.45    151.37 o 
  -6   2  10     7537.23     7610.78    128.60 o 
  -4   2  10     8319.22     8556.07    136.33 o 
  -2   2  10     5359.35     5268.64     99.56 o 
   0   2  10     2458.10     2444.43     74.40 o 
   2   2  10     2747.33     2914.67     85.15 o 
   4   2  10     1947.16     2185.49    127.71 o 
   6   2  10      654.04      659.60     88.14 o 
 -23   3  10      961.72     1104.60     73.52 o 
 -21   3  10     1539.20     1500.22     77.42 o 
 -19   3  10     4275.50     4152.24    115.18 o 
 -17   3  10     7609.86     7579.51    154.33 o 
 -15   3  10    14985.14    14768.25    205.59 o 
 -13   3  10    16073.21    16018.52    210.67 o 
 -11   3  10    16935.74    16822.89    248.45 o 
  -9   3  10    14867.76    14529.58    236.46 o 
  -7   3  10     8677.72     8454.56    156.81 o 
  -5   3  10     4090.17     3852.47     85.34 o 
  -3   3  10     6165.19     6240.63    114.84 o 
  -1   3  10     2611.81     2437.60     78.14 o 
   1   3  10      442.33      425.04     42.67 o 
   3   3  10      210.15      271.89     43.41 o 
   5   3  10      200.81      294.71    121.62 o 
 -22   4  10      462.87      453.41     56.33 o 
 -20   4  10     1135.68     1026.64     69.80 o 
 -18   4  10      998.27      996.67     65.05 o 
 -16   4  10     2180.05     2062.71     79.29 o 
 -14   4  10     3298.04     3492.15     75.58 o 
 -12   4  10     2927.60     3084.48    127.16 o 
 -10   4  10     4088.00     4124.28     95.53 o 
  -8   4  10     5772.43     5621.31    157.54 o 
  -6   4  10     1855.11     1726.12     64.23 o 
  -4   4  10      751.66      745.53     47.45 o 
  -2   4  10      773.59      777.03     48.67 o 
   0   4  10      393.83      435.52     45.76 o 
   2   4  10       68.41       96.34     34.30 o 
   4   4  10       67.69      132.38     44.79 o 
 -21   5  10     2068.25     2128.73     95.29 o 
 -19   5  10     3942.76     4068.89    162.30 o 
 -17   5  10     7229.81     7161.17    156.41 o 
 -15   5  10    11183.17    11248.55    185.09 o 
 -13   5  10    12612.74    12963.11    467.25 o 
 -11   5  10    13936.38    13492.70    210.41 o 
  -9   5  10     9027.66     8974.21    157.40 o 
  -7   5  10     6995.29     6451.26    130.06 o 
  -5   5  10     6324.06     6359.96    126.30 o 
  -3   5  10     4707.41     4490.19    104.06 o 
  -1   5  10     2013.83     1912.85     71.49 o 
   1   5  10     1500.03     1527.67     68.20 o 
   3   5  10      695.19      709.34     65.01 o 
 -22   6  10      155.68      251.51     59.01 o 
 -20   6  10       10.46       11.95     44.98 o 
 -18   6  10       84.62      116.82     43.34 o 
 -16   6  10       68.63      119.21     40.42 o 
 -14   6  10      325.39      405.76     71.97 o 
 -12   6  10      397.56      403.51     88.35 o 
 -10   6  10       47.70       10.79     30.04 o 
  -8   6  10       53.78       63.23     32.84 o 
  -6   6  10        9.65      -28.35     29.58 o 
  -4   6  10      443.99      399.11     42.63 o 
  -2   6  10      477.42      464.87     47.52 o 
   0   6  10       29.79      -20.72     36.09 o 
   2   6  10      208.36      195.58     49.61 o 
 -19   7  10     1883.05     2239.25     97.09 o 
 -17   7  10     1550.27     1728.78    106.42 o 
 -15   7  10     3189.93     3167.96    283.39 o 
 -13   7  10     4513.19     4481.89    202.37 o 
 -11   7  10     2483.05     2356.01     95.27 o 
  -9   7  10     2151.19     2116.17     94.48 o 
  -7   7  10     3772.56     3882.03    119.22 o 
  -5   7  10     2440.86     2459.08     84.01 o 
  -3   7  10     1206.28     1147.49     64.54 o 
  -1   7  10     1484.36     1605.39     81.63 o 
   1   7  10     1177.07     1148.00     81.82 o 
 -18   8  10      565.80      594.95     83.92 o 
 -16   8  10      620.97      702.29     87.15 o 
 -14   8  10     1943.24     1968.43    147.30 o 
 -12   8  10     1173.18     1154.79     74.90 o 
 -10   8  10      452.24      406.96     54.17 o 
  -8   8  10     1643.13     1487.96    159.07 o 
  -6   8  10     2572.55     2448.75    138.40 o 
  -4   8  10      866.76     1012.38    102.65 o 
  -2   8  10      685.32      734.22     65.93 o 
   0   8  10      863.17      926.37     79.15 o 
 -17   9  10      424.98      573.15     88.18 o 
 -15   9  10      143.59      199.44     70.46 o 
 -13   9  10       60.75       92.08     87.49 o 
 -11   9  10      311.34      376.88     57.17 o 
  -9   9  10      451.76      561.21     68.89 o 
  -7   9  10      184.91      298.72     56.10 o 
  -5   9  10      373.56      394.56     99.09 o 
  -3   9  10      557.50      592.24     64.66 o 
  -1   9  10      212.84      261.70     73.15 o 
 -14  10  10     1124.93     1398.02    154.55 o 
 -12  10  10     1695.79     1710.01    116.93 o 
 -10  10  10     2197.37     2506.81    102.91 o 
  -8  10  10     1286.15     1095.41     90.99 o 
  -6  10  10      932.95      777.28    143.16 o 
  -4  10  10     1313.03     1327.73    189.90 o 
 -23   1  11     1572.92     1641.34     80.14 o 
 -21   1  11     3532.13     3501.92    112.50 o 
 -19   1  11     3938.03     4011.65     88.43 o 
 -17   1  11     8439.24     8424.08    150.03 o 
 -15   1  11    10876.96    11074.92    155.88 o 
 -13   1  11     7544.65     7867.51    142.42 o 
 -11   1  11     7939.31     8097.39    119.02 o 
  -9   1  11    17013.79    17415.47    237.07 o 
  -7   1  11    17511.85    17498.78    248.75 o 
  -5   1  11    15123.82    15404.32    237.72 o 
  -3   1  11     8829.28     8798.98    157.02 o 
  -1   1  11     4722.90     4762.48    106.64 o 
   1   1  11     2288.22     2311.18     77.46 o 
   3   1  11     1262.90     1299.32     81.32 o 
 -24   2  11     1044.97     1197.83     76.56 o 
 -22   2  11     2622.26     2609.05     96.54 o 
 -20   2  11     5827.51     5918.09    142.89 o 
 -18   2  11     3248.04     3286.07    119.71 o 
 -16   2  11     5138.35     5150.14    100.48 o 
 -14   2  11    12271.87    12149.45    168.79 o 
 -12   2  11     7938.75     7962.53    121.02 o 
 -10   2  11     1751.85     1593.29     57.06 o 
  -8   2  11     4616.76     4461.68     91.28 o 
  -6   2  11     1421.10     1265.69     51.14 o 
  -4   2  11       73.27       88.49     28.90 o 
  -2   2  11      261.68      305.00     37.23 o 
   0   2  11      871.49      784.83     53.06 o 
   2   2  11       30.44        5.24     34.00 o 
   4   2  11       45.20      114.66     51.28 o 
 -23   3  11      764.69      857.10     82.78 o 
 -21   3  11     1074.87     1101.30     71.46 o 
 -19   3  11     3640.68     3639.58    105.47 o 
 -17   3  11     6155.02     6341.63    122.62 o 
 -15   3  11     3653.68     3911.40     82.65 o 
 -13   3  11     3709.96     3782.85     89.40 o 
 -11   3  11     5651.04     6039.48    118.05 o 
  -9   3  11     5626.70     5533.38    109.91 o 
  -7   3  11     3805.68     3750.65    100.37 o 
  -5   3  11     4356.09     4420.90    115.98 o 
  -3   3  11     2832.20     2996.98     77.51 o 
  -1   3  11      739.08      783.32     65.44 o 
   1   3  11      289.60      270.76     47.01 o 
   3   3  11      435.43      549.51     57.50 o 
 -22   4  11     2730.60     2762.60    117.73 o 
 -20   4  11     5064.32     4849.23    134.16 o 
 -18   4  11    10920.60    11002.07    206.30 o 
 -16   4  11     9633.56    10023.79    169.46 o 
 -14   4  11     7142.17     7165.65    135.57 o 
 -12   4  11    16636.14    16392.72    282.60 o 
 -10   4  11    12480.32    12031.97    289.81 o 
  -8   4  11     2945.63     2542.70     76.22 o 
  -6   4  11     1801.85     1600.72     62.55 o 
  -4   4  11     3570.62     3376.59     87.03 o 
  -2   4  11     1068.06      892.64     54.10 o 
   0   4  11      527.65      465.19     72.29 o 
   2   4  11      819.57      933.69     69.19 o 
 -23   5  11       79.89       78.58     46.53 o 
 -21   5  11      582.75      548.80     61.56 o 
 -19   5  11      314.59      381.69     50.56 o 
 -17   5  11      141.77      108.67     54.17 o 
 -15   5  11     1373.21     1476.01     79.09 o 
 -13   5  11      832.71      994.17     91.30 o 
 -11   5  11       48.05      -18.94     35.54 o 
  -9   5  11       38.24       63.70     32.57 o 
  -7   5  11      429.68      356.67     41.74 o 
  -5   5  11      127.02       79.97     33.36 o 
  -3   5  11      327.26      264.42     40.21 o 
  -1   5  11        1.18      -18.36     31.03 o 
   1   5  11        2.24      -33.05     41.11 o 
   3   5  11       53.58       80.23     72.93 o 
 -22   6  11     2192.70     2123.38    124.91 o 
 -20   6  11     2588.43     2646.13    122.67 o 
 -18   6  11     2595.91     2658.16    122.67 o 
 -16   6  11     4158.96     4248.76    153.38 o 
 -14   6  11     6468.24     6427.95    154.95 o 
 -12   6  11     6082.16     5769.31    177.01 o 
 -10   6  11     4560.67     4474.22    122.81 o 
  -8   6  11     4987.69     4719.03    112.32 o 
  -6   6  11     4021.64     3764.08    100.41 o 
  -4   6  11     1926.42     1757.62    123.61 o 
  -2   6  11     1600.67     1484.95     79.94 o 
   0   6  11     1824.22     1851.34    105.83 o 
   2   6  11      821.64      801.65     91.87 o 
 -19   7  11       85.37      101.45     66.67 o 
 -17   7  11      182.79      304.71     71.34 o 
 -15   7  11      899.47      797.72     85.86 o 
 -13   7  11      735.26      680.32     63.48 o 
 -11   7  11      398.38      389.96     54.23 o 
  -9   7  11     1407.62     1342.88    110.56 o 
  -7   7  11     1691.56     1479.89     82.84 o 
  -5   7  11      992.11      907.73     84.11 o 
  -3   7  11      755.17      752.62     65.87 o 
  -1   7  11      688.12      737.86     80.02 o 
 -18   8  11      591.61      766.88    112.21 o 
 -16   8  11      548.40      598.82     83.70 o 
 -14   8  11      788.68      767.35     98.66 o 
 -12   8  11     1178.33     1165.04    116.02 o 
 -10   8  11     1599.83     1577.38     84.66 o 
  -8   8  11     1335.00     1506.15    114.57 o 
  -6   8  11     1360.48     1560.69     77.17 o 
  -4   8  11     1393.31     1439.08     83.22 o 
  -2   8  11     1019.40      945.16     87.94 o 
 -15   9  11     1555.69     1525.42    110.04 o 
 -13   9  11     2018.15     2156.46    175.55 o 
 -11   9  11     1413.35     1452.85    107.52 o 
  -9   9  11     1592.74     1587.67     87.94 o 
  -7   9  11     1533.53     1562.19    129.22 o 
  -5   9  11      869.90      810.75     86.49 o 
 -12  10  11       15.09       87.68     85.98 o 
 -10  10  11       55.09       45.45     58.95 o 
  -8  10  11       74.45       99.07     64.65 o 
 -24   0  12      824.13      604.61    119.34 o 
 -22   0  12     3104.10     3076.38    227.21 o 
 -20   0  12     2857.65     2903.42    109.24 o 
 -18   0  12     5649.80     5812.78    141.77 o 
 -16   0  12    18654.71    18930.63    448.46 o 
 -14   0  12    24925.45    25688.83    410.59 o 
 -12   0  12    11981.22    12160.28    246.35 o 
 -10   0  12    16298.44    16237.72    394.44 o 
  -8   0  12    18197.76    18352.54    437.36 o 
  -6   0  12    12190.15    11840.68    311.72 o 
  -4   0  12     7780.35     7690.75    233.34 o 
  -2   0  12     6240.44     6431.79    213.06 o 
   0   0  12     1674.71     1542.85    110.26 o 
   2   0  12      369.27      373.43    126.82 o 
 -23   1  12      948.25      836.37     65.94 o 
 -21   1  12     1753.96     1900.34     71.54 o 
 -19   1  12      485.37      451.30     40.77 o 
 -17   1  12      299.80      320.76     34.43 o 
 -15   1  12     1947.16     1841.41     56.71 o 
 -13   1  12      906.33      927.10     51.99 o 
 -11   1  12       30.04       15.84     26.12 o 
  -9   1  12      653.38      616.20     43.60 o 
  -7   1  12     1283.74     1176.27     53.30 o 
  -5   1  12       37.57       20.41     26.30 o 
  -3   1  12       11.53       20.15     26.76 o 
  -1   1  12      576.47      572.38     47.76 o 
   1   1  12      138.26       61.84     35.46 o 
   3   1  12        9.64       11.08     42.48 o 
 -24   2  12      946.68      919.25     70.12 o 
 -22   2  12      959.51      985.03     71.02 o 
 -20   2  12     3219.05     3135.37    115.89 o 
 -18   2  12     6732.92     6925.51    130.92 o 
 -16   2  12     6791.98     6973.33    136.40 o 
 -14   2  12    11571.27    11685.71    183.50 o 
 -12   2  12    12596.37    12625.27    192.46 o 
 -10   2  12     7195.81     7362.00    129.32 o 
  -8   2  12     5088.74     5151.89    102.01 o 
  -6   2  12     7704.91     7759.84    147.23 o 
  -4   2  12     5467.75     5524.02    127.86 o 
  -2   2  12     2158.71     2206.49     83.41 o 
   0   2  12      729.47      693.25     53.67 o 
   2   2  12      433.56      503.76     55.98 o 
 -23   3  12     3437.78     3453.02    116.82 o 
 -21   3  12     4036.79     4174.98    122.28 o 
 -19   3  12     6015.79     5989.08    151.72 o 
 -17   3  12     4985.27     5171.07    111.40 o 
 -15   3  12     2584.01     2377.92     87.46 o 
 -13   3  12     3460.24     3372.64    137.02 o 
 -11   3  12     5661.90     5414.62    111.96 o 
  -9   3  12     2777.04     2534.05     74.07 o 
  -7   3  12     1340.45     1294.01     67.37 o 
  -5   3  12     1353.75     1315.32     63.63 o 
  -3   3  12     1065.23      991.78     73.13 o 
  -1   3  12      646.04      745.97     60.09 o 
   1   3  12      758.02      811.82     65.76 o 
 -22   4  12      634.32      718.82     66.65 o 
 -20   4  12      817.83      921.30     66.52 o 
 -18   4  12      859.21      856.10    114.91 o 
 -16   4  12     1308.75     1431.82     75.93 o 
 -14   4  12     1381.40     1388.17     62.68 o 
 -12   4  12      653.30      729.64     50.14 o 
 -10   4  12      159.14      167.15     42.23 o 
  -8   4  12      295.80      357.57     53.99 o 
  -6   4  12      181.42      173.02     41.20 o 
  -4   4  12      111.47      117.44     32.14 o 
  -2   4  12      167.46      165.32     42.66 o 
   0   4  12      141.31      149.07     49.75 o 
 -21   5  12     2995.89     3126.02    118.98 o 
 -19   5  12     4441.15     4383.76    190.26 o 
 -17   5  12     5535.53     5405.46    172.04 o 
 -15   5  12     3653.46     3764.40    123.54 o 
 -13   5  12     4029.38     4105.90    176.19 o 
 -11   5  12     7102.05     6745.90    155.09 o 
  -9   5  12     4463.09     4255.76    105.52 o 
  -7   5  12     2880.76     2820.14     87.06 o 
  -5   5  12     2882.16     2740.34     86.64 o 
  -3   5  12     1695.35     1546.12     69.53 o 
  -1   5  12      886.56      953.75     88.52 o 
   1   5  12     1082.53     1182.46    120.16 o 
 -20   6  12       13.63       40.74     56.93 o 
 -18   6  12      297.12      287.67     70.34 o 
 -16   6  12      151.03      137.15     61.06 o 
 -14   6  12      318.71      343.61     51.23 o 
 -12   6  12      845.33      686.41     64.05 o 
 -10   6  12     1217.61     1105.70     69.37 o 
  -8   6  12      613.70      490.44     48.52 o 
  -6   6  12      770.83      695.67     55.70 o 
  -4   6  12      542.84      375.61     71.62 o 
  -2   6  12      153.75      101.81     43.75 o 
   0   6  12       10.43      102.23     58.75 o 
 -19   7  12     1051.47     1179.67    101.79 o 
 -17   7  12     1850.47     1836.90    127.81 o 
 -15   7  12     3067.00     3241.05    208.29 o 
 -13   7  12     2048.16     2340.49    234.28 o 
 -11   7  12     2328.44     2284.05    198.30 o 
  -9   7  12     3650.95     3501.64    182.15 o 
  -7   7  12     2576.81     2448.71    118.24 o 
  -5   7  12     1182.73     1166.00     69.70 o 
  -3   7  12     1155.95     1217.13     81.74 o 
 -18   8  12      517.30      500.06     91.87 o 
 -16   8  12     1217.81     1228.04    105.55 o 
 -14   8  12     2422.30     2242.38    118.91 o 
 -12   8  12      993.15      893.81     78.38 o 
 -10   8  12      919.95      659.28     68.86 o 
  -8   8  12     1930.40     1857.80     98.66 o 
  -6   8  12     1001.80      872.87    123.09 o 
  -4   8  12      214.36      237.86     56.72 o 
 -15   9  12      214.53      318.03     78.64 o 
 -13   9  12      584.84      579.91     69.29 o 
 -11   9  12      659.74      781.49     74.35 o 
  -9   9  12      319.93      343.41     76.03 o 
  -7   9  12      375.12      231.10     71.43 o 
 -23   1  13     3545.52     3587.40    128.24 o 
 -21   1  13     4286.70     4201.19    105.84 o 
 -19   1  13     5981.88     6075.79    122.63 o 
 -17   1  13    10643.78    10673.06    162.13 o 
 -15   1  13    14234.43    14552.24    215.41 o 
 -13   1  13    14725.01    14873.60    216.26 o 
 -11   1  13    11976.41    12095.59    202.76 o 
  -9   1  13     7086.75     7229.22    139.33 o 
  -7   1  13     3204.72     3373.44    172.03 o 
  -5   1  13     2194.28     2168.87     72.72 o 
  -3   1  13     1814.51     1773.93     82.50 o 
  -1   1  13      858.69      780.98     67.67 o 
   1   1  13      257.73      189.17     62.34 o 
 -24   2  13      832.52      878.48     70.05 o 
 -22   2  13     1631.31     1807.05     87.63 o 
 -20   2  13     1245.32     1247.34     71.77 o 
 -18   2  13      359.73      322.92     37.98 o 
 -16   2  13     1125.18     1085.43     57.96 o 
 -14   2  13      664.85      657.18     56.23 o 
 -12   2  13      177.53      188.15     33.66 o 
 -10   2  13      774.09      774.09     57.55 o 
  -8   2  13     2755.38     2577.82     80.13 o 
  -6   2  13      903.72      832.23     52.54 o 
  -4   2  13      546.63      570.89     56.82 o 
  -2   2  13      952.51      944.92     58.79 o 
   0   2  13      680.61      682.37     58.40 o 
 -23   3  13      736.06      792.05     82.18 o 
 -21   3  13     1502.46     1498.65     80.36 o 
 -19   3  13     3305.31     3302.77    259.71 o 
 -17   3  13     1671.84     1661.94     68.65 o 
 -15   3  13     1711.35     1802.71     69.33 o 
 -13   3  13     6007.39     5902.79    121.94 o 
 -11   3  13     3630.94     3789.18     98.41 o 
  -9   3  13      738.17      845.40     52.74 o 
  -7   3  13     1123.75     1101.91     64.01 o 
  -5   3  13     1295.15     1291.36     65.34 o 
  -3   3  13      394.80      396.98     47.56 o 
  -1   3  13      350.68      325.82     47.01 o 
 -22   4  13     1876.31     1977.94    155.86 o 
 -20   4  13     3560.33     3937.99    147.01 o 
 -18   4  13     3306.48     3278.63    134.91 o 
 -16   4  13     1907.76     1830.43     84.53 o 
 -14   4  13     1498.17     1343.55     86.98 o 
 -12   4  13     3648.21     3622.74    117.35 o 
 -10   4  13     2997.08     2681.68     82.40 o 
  -8   4  13     2497.52     2478.16    115.72 o 
  -6   4  13     3233.43     3094.78    127.60 o 
  -4   4  13     2696.56     2738.95     94.08 o 
  -2   4  13      744.25      912.42     83.27 o 
 -21   5  13       60.63      167.06     73.92 o 
 -19   5  13      157.90      130.26     62.05 o 
 -17   5  13       46.66        4.85     59.77 o 
 -15   5  13        2.04       47.96     38.00 o 
 -13   5  13      144.37      112.72     34.65 o 
 -11   5  13       61.54       18.91     28.87 o 
  -9   5  13       93.78       51.14     36.01 o 
  -7   5  13        5.35      -31.63     31.63 o 
  -5   5  13       23.50       15.14     35.63 o 
  -3   5  13       44.41       52.53     51.60 o 
  -1   5  13      158.86      240.93     50.25 o 
 -20   6  13     1786.04     1975.29    124.10 o 
 -18   6  13     2472.92     2663.44    132.01 o 
 -16   6  13     4959.74     5262.36    143.75 o 
 -14   6  13     3206.19     3524.35    161.40 o 
 -12   6  13     1988.09     1983.24    149.10 o 
 -10   6  13     3759.26     3839.24    106.93 o 
  -8   6  13     3848.98     3523.76    103.35 o 
  -6   6  13     1587.30     1483.63     73.72 o 
  -4   6  13     1126.79     1171.31     96.90 o 
 -19   7  13      672.61      764.44     91.68 o 
 -17   7  13     1221.38     1216.60    104.86 o 
 -15   7  13     1380.49     1482.96     84.35 o 
 -13   7  13     1057.26      900.82     81.76 o 
 -11   7  13      533.14      380.49     66.95 o 
  -9   7  13      425.96      276.89     57.57 o 
  -7   7  13      328.27      178.20     88.77 o 
  -5   7  13       96.75       68.30     43.67 o 
 -16   8  13     1484.72     1731.57    118.22 o 
 -14   8  13     1726.09     1892.50     97.41 o 
 -12   8  13     1432.34     1529.35    146.59 o 
 -10   8  13     1079.75     1250.45    117.17 o 
  -8   8  13      721.76      814.10    116.12 o 
 -24   0  14     6268.82     6541.60    221.77 o 
 -22   0  14     8986.82     9828.48    280.41 o 
 -20   0  14     5102.96     5192.54    182.00 o 
 -18   0  14    10191.47    11185.08    410.63 o 
 -16   0  14    12663.35    12553.86    342.03 o 
 -14   0  14     5846.38     5681.05    197.37 o 
 -12   0  14     5395.78     5590.55    194.27 o 
 -10   0  14     8759.71     8691.91    260.23 o 
  -8   0  14     2023.89     1950.83    117.89 o 
  -6   0  14      292.44      238.26    124.87 o 
  -4   0  14      626.75      599.29     87.16 o 
  -2   0  14      703.17      727.89    128.27 o 
 -23   1  14      148.01      183.77     52.57 o 
 -21   1  14      128.10      168.22     40.49 o 
 -19   1  14       68.34       36.61     32.33 o 
 -17   1  14      355.99      324.92     42.77 o 
 -15   1  14      648.72      584.52     60.64 o 
 -13   1  14      170.98      137.45     38.95 o 
 -11   1  14      181.24      120.77     39.84 o 
  -9   1  14     1103.93      936.60     63.49 o 
  -7   1  14      733.01      577.65     56.57 o 
  -5   1  14      182.54      203.08     46.89 o 
  -3   1  14      288.79      183.20     51.50 o 
  -1   1  14      231.49      170.66     71.49 o 
 -24   2  14     2173.29     2207.68    105.38 o 
 -22   2  14     3734.60     3707.69    129.42 o 
 -20   2  14     5483.53     5765.56    142.78 o 
 -18   2  14     4910.09     5165.91    116.86 o 
 -16   2  14     3077.46     3223.52     88.86 o 
 -14   2  14     5125.13     5436.50    149.59 o 
 -12   2  14     5481.40     5528.65    124.99 o 
 -10   2  14     2700.43     2486.29     81.83 o 
  -8   2  14     1429.56     1537.35     67.64 o 
  -6   2  14     1300.64     1246.69     82.59 o 
  -4   2  14      397.12      332.82     56.58 o 
  -2   2  14      245.73      167.40     98.35 o 
 -23   3  14      334.63      458.66     74.43 o 
 -21   3  14     1395.86     1366.71     98.21 o 
 -19   3  14     2185.33     2309.52    114.57 o 
 -17   3  14     1460.63     1436.71     68.43 o 
 -15   3  14     2114.01     2158.93     88.37 o 
 -13   3  14     3322.34     3276.36     90.56 o 
 -11   3  14     2448.60     2317.75     96.60 o 
  -9   3  14     2573.74     2627.31    149.35 o 
  -7   3  14     3406.01     3418.24     99.99 o 
  -5   3  14     2526.52     2440.83     89.04 o 
  -3   3  14      997.66     1053.38     99.55 o 
 -22   4  14      178.71      252.56     78.93 o 
 -20   4  14      395.88      373.84     68.95 o 
 -18   4  14      337.02      344.09     53.32 o 
 -16   4  14      141.47      151.44     42.78 o 
 -14   4  14      222.10      222.63     39.98 o 
 -12   4  14      628.49      679.50     52.26 o 
 -10   4  14      781.92      741.22     68.60 o 
  -8   4  14      798.53      766.81     70.14 o 
  -6   4  14      493.06      423.23     51.78 o 
  -4   4  14      233.96      240.13     55.04 o 
 -21   5  14     2055.03     2299.12    142.36 o 
 -19   5  14     2942.82     3062.38    138.67 o 
 -17   5  14     3109.06     3095.85    111.59 o 
 -15   5  14     3890.31     3883.24    122.85 o 
 -13   5  14     3803.46     3675.82    102.30 o 
 -11   5  14     2950.71     2826.61     91.89 o 
  -9   5  14     2812.59     2861.63    114.52 o 
  -7   5  14     2756.79     2529.94    137.43 o 
  -5   5  14     1795.45     1944.63    101.01 o 
 -20   6  14      265.16      223.26     72.38 o 
 -18   6  14      513.31      446.04     81.87 o 
 -16   6  14      284.74      246.34     52.95 o 
 -14   6  14      419.50      339.76     74.09 o 
 -12   6  14      262.86      292.65     51.58 o 
 -10   6  14        3.34        0.17     58.12 o 
  -8   6  14       88.46       66.79     41.32 o 
  -6   6  14        6.26       31.00     47.68 o 
 -17   7  14     2455.54     2649.28    141.48 o 
 -15   7  14     2671.92     2927.14    113.83 o 
 -13   7  14     1326.91     1620.83     90.34 o 
 -11   7  14     1402.18     1634.35    113.61 o 
  -9   7  14     1327.73     1433.91     78.09 o 
  -7   7  14      496.78      544.06     60.55 o 
 -14   8  14      792.88      750.76    106.99 o 
 -12   8  14      485.29      320.22     62.49 o 
 -23   1  15     4809.68     5170.86    157.78 o 
 -21   1  15     4733.15     4753.25    147.93 o 
 -19   1  15     3794.13     3888.70    137.67 o 
 -17   1  15     4775.29     4961.33    138.88 o 
 -15   1  15     3345.80     3503.68    137.03 o 
 -13   1  15     1428.02     1443.23     76.81 o 
 -11   1  15     2466.09     2304.85     90.00 o 
  -9   1  15     2472.54     2425.87     95.05 o 
  -7   1  15      971.62      911.50     69.41 o 
  -5   1  15      623.23      600.95     65.83 o 
 -22   2  15      209.12      215.25     66.88 o 
 -20   2  15      894.90      808.99     74.49 o 
 -18   2  15     2196.18     2082.68    105.30 o 
 -16   2  15     2495.10     2327.53     95.91 o 
 -14   2  15     2296.93     2208.11    154.57 o 
 -12   2  15     2586.65     2430.78     99.15 o 
 -10   2  15     1895.82     1796.46     86.63 o 
  -8   2  15     1513.81     1386.48     79.55 o 
  -6   2  15      916.58      798.28     70.30 o 
  -4   2  15      549.15      590.60    103.30 o 
 -23   3  15      502.36      455.87     87.52 o 
 -21   3  15     1872.65     2201.70    174.88 o 
 -19   3  15     2051.86     2229.80    121.23 o 
 -17   3  15      907.06      881.24     58.67 o 
 -15   3  15     1334.86     1505.55     69.38 o 
 -13   3  15     1806.07     1833.93     79.88 o 
 -11   3  15      701.59      749.07     60.88 o 
  -9   3  15      798.01      795.54     85.87 o 
  -7   3  15     1360.82     1340.79     82.63 o 
  -5   3  15      520.75      470.50    103.97 o 
 -22   4  15      996.43     1123.74    211.53 o 
 -20   4  15     3152.28     3362.71    178.24 o 
 -18   4  15     3256.69     3161.74    114.92 o 
 -16   4  15     3361.95     3214.12     97.72 o 
 -14   4  15     5250.34     5152.82    175.16 o 
 -12   4  15     4674.87     4702.65    126.83 o 
 -10   4  15     1889.42     1927.20    168.45 o 
  -8   4  15     2005.55     2017.62     86.80 o 
  -6   4  15     1856.81     1936.85     87.55 o 
 -21   5  15       48.22      124.21    132.42 o 
 -19   5  15       68.84      190.50     74.34 o 
 -17   5  15      343.69      389.83     63.78 o 
 -15   5  15       33.85       92.41     46.43 o 
 -13   5  15       10.52        2.11     36.97 o 
 -11   5  15      143.00      179.05     45.35 o 
  -9   5  15      221.08      300.42     51.85 o 
  -7   5  15       96.72      102.37     43.93 o 
 -18   6  15     2312.61     2285.45    134.28 o 
 -16   6  15     2834.20     2788.74    121.44 o 
 -14   6  15     1759.31     1831.70     95.62 o 
 -12   6  15     1542.35     1603.18     92.60 o 
 -10   6  15     1563.89     1689.60     86.42 o 
  -8   6  15      762.56      769.16     98.80 o 
 -15   7  15      123.68       42.26     48.39 o 
 -13   7  15      159.31      142.71     65.60 o 
 -22   0  16     1992.08     1882.56    177.70 o 
 -20   0  16     1689.10     1747.05    136.47 o 
 -18   0  16     2554.17     2316.25    145.07 o 
 -16   0  16     2139.08     2124.75    233.49 o 
 -14   0  16     1041.44      946.67    102.27 o 
 -12   0  16     1318.74     1167.06    106.52 o 
 -10   0  16     2358.10     2358.04    234.88 o 
  -8   0  16     1216.91     1246.95    118.74 o 
  -6   0  16      910.92      879.14    111.62 o 
 -23   1  16      240.21      327.86     72.75 o 
 -21   1  16      124.55       75.69     55.38 o 
 -19   1  16      673.32      573.01     77.47 o 
 -17   1  16     1084.77     1019.92     73.47 o 
 -15   1  16      411.81      387.87     56.06 o 
 -13   1  16      441.84      416.25     56.96 o 
 -11   1  16      478.48      409.31     56.97 o 
  -9   1  16      143.18      111.64     48.58 o 
  -7   1  16       27.10      -34.72     45.37 o 
 -22   2  16     1694.33     1904.28    130.99 o 
 -20   2  16     2054.91     1980.65    101.03 o 
 -18   2  16     1142.09     1134.16     80.23 o 
 -16   2  16     1544.98     1592.08     87.75 o 
 -14   2  16     2376.80     2477.23    103.09 o 
 -12   2  16      942.89      983.41     81.92 o 
 -10   2  16      710.46      746.65     70.49 o 
  -8   2  16     1282.44     1255.44     87.29 o 
 -21   3  16     1789.60     1742.32    128.65 o 
 -19   3  16     2751.61     2589.83    113.87 o 
 -17   3  16     3433.43     3304.36    120.98 o 
 -15   3  16     2960.69     2737.98    109.35 o 
 -13   3  16     2821.39     2547.81    106.85 o 
 -11   3  16     1461.55     1381.67     83.23 o 
  -9   3  16      585.19      543.05     65.12 o 
  -7   3  16      393.11      324.74     89.81 o 
 -20   4  16      498.14      516.90     91.95 o 
 -18   4  16     1031.72     1091.69     89.10 o 
 -16   4  16      819.35      956.75     77.70 o 
 -14   4  16      740.80      870.47     75.81 o 
 -12   4  16      561.66      579.43     68.27 o 
 -10   4  16      181.12      127.03     52.75 o 
 -19   5  16     2099.70     2518.39    135.40 o 
 -17   5  16     2613.43     2758.44    129.31 o 
 -15   5  16     2577.94     2673.86    111.78 o 
 -13   5  16     1837.70     1669.59     86.45 o 
 -11   5  16     1166.32     1075.11    106.38 o 
 -21   1  17     1212.25     1201.87     96.91 o 
 -19   1  17     1929.79     2041.45    104.73 o 
 -17   1  17     1918.00     1851.76     97.40 o 
 -15   1  17     1921.08     2136.39    102.21 o 
 -13   1  17     1995.12     2007.46     97.22 o 
 -11   1  17     1914.16     1877.11     94.02 o 
 -20   2  17     1196.79     1122.64     86.81 o 
 -18   2  17     1506.57     1479.16     92.53 o 
 -16   2  17      944.22      937.17     87.12 o 
 -14   2  17      551.05      433.07     61.50 o 
 -12   2  17      562.95      467.53     64.62 o 
 -10   2  17      151.90       78.24     50.88 o 
 -19   3  17      740.11      902.65     89.50 o 
 -17   3  17      741.50      769.48     76.39 o 
 -15   3  17     1269.35     1490.17     95.82 o 
 -13   3  17     1055.79     1126.54     86.43 o 
 -11   3  17      389.84      370.27     83.29 o 
 -16   4  17     2063.12     1975.76    103.05 o 
 -14   4  17     1563.62     1566.55     96.17 o 
 -16   0  18     2228.60     2111.01    163.15 o 
                                                 
